# Supplementary material for: Personal biosecurity among livestock producers and veterinarians in Armenia and the Republic of Moldova
Source: Front Vet Sci. 2026 May 8;13:1784276. doi: 10.3389/fvets.2026.1784276 (PMC13196288; doi:10.3389/fvets.2026.1784276)
Supplement: Supplementary file 2 [file Data_Sheet_2.xlsx]

## Sheet: Chi_squared
Livestock producers									Veterinarians
Category	Armenia (N = 387)	Moldova (N = 373)	Test	Statistic	df	p-value			Category	Armenia (N = 113)	Moldova (N = 100)	Test	Statistic	df	p-value
Gender									Gender
Female	70 (18%)	84 (23%)	Chi-square	2.309	1	0.12860			Female	7 (6.2%)	20 (20%)	Chi-square	9.134	1	0.00251
Male	317 (82%)	289 (77%)							Male	106 (94%)	80 (80%)
Perception on zoonosis									Working with:
I do not know	4 (1.0%)	49 (13%)	Chi-square	246.789	2	< 0.001			Beef cattle	113 (100%)	71 (71%)	Chi-square	37.935	1	< 0.001
No	16 (4.1%)	167 (45%)							Dairy cattle	112 (99%)	87 (87%)	Chi-square	12.680	1	< 0.001
Yes	367 (95%)	157 (42%)							Sheep	92 (81%)	80 (80%)	Chi-square	0.068	1	0.79364
Education									Goats	77 (68%)	74 (74%)	Chi-square	0.882	1	0.34755
High school	225 (58%)	77 (21%)	Fisher (simulated)			< 0.001			Age
Illiterate	1 (0.3%)	2 (0.5%)							≥51	73 (65%)	66 (66%)	Chi-square	1.637	3	0.65110
Postgraduate degree	12 (3.1%)	6 (1.6%)							18-30	12 (11%)	6 (6.0%)
Primary school	8 (2.1%)	28 (7.5%)							31-40	14 (12%)	15 (15%)
Secondary school	13 (3.4%)	179 (48%)							41-50	14 (12%)	13 (13%)
University degree	128 (33%)	81 (22%)							Marital status
Production type									Divorced	0 (0%)	5 (5.0%)	Fisher (simulated)			< 0.001
Cattle only	232 (60%)	157 (42%)	Chi-square	279.252	2	< 0.001			I do not want to answer	0 (0%)	3 (3.0%)
Mixed livestock	143 (37%)	17 (4.6%)							Married	98 (87%)	87 (87%)
Small ruminants only	12 (3.1%)	199 (53%)							Not married	15 (13%)	2 (2.0%)
Age									Widowed	0 (0%)	3 (3.0%)
>50	213 (55%)	133 (36%)	Chi-square	34.557	3	< 0.001			Years of experience
21-30	10 (2.6%)	23 (6.2%)							≥41	20 (18%)	16 (16%)	Chi-square	2.459	4	0.65195
31-40	54 (14%)	93 (25%)							0-10	21 (19%)	16 (16%)
41-50	110 (28%)	124 (33%)							11-20	25 (22%)	17 (17%)
Marital status									21-30	19 (17%)	24 (24%)
Divorced	1 (0.3%)	10 (2.7%)	Fisher (simulated)			< 0.001			31-40	28 (25%)	27 (27%)
I do not want to answer	0 (0%)	2 (0.5%)							Days per week on the farm
Married	348 (90%)	336 (90%)							1-2	9 (8.0%)	56 (56%)	Chi-square	67.165	2	< 0.001
Not married	29 (7.5%)	25 (6.7%)							3-4	25 (22%)	23 (23%)
Widowed	9 (2.3%)	0 (0%)							Daily	79 (70%)	21 (21%)
Time working with livestock (years)									Knowledge on zoonosis
<10 years	23 (5.9%)	173 (46%)	Chi-square	223.621	2	< 0.001			1-4	13 (12%)	20 (20%)	Chi-square	10.784	2	0.00455
≥21 years	280 (72%)	85 (23%)							5-8	62 (55%)	65 (65%)
11-20 years	84 (22%)	115 (31%)							9-10	38 (34%)	15 (15%)
Number of workers
<10 workers	387 (100%)	365 (98%)	Fisher (simulated)			0.00324
≥10 workers	0 (0%)	8 (2.1%)

## Sheet: Farmers_biosecurity_MCA
Eta2					Country answers						Education						Can animals transmit diseases to humans
Variable	Dimension	Eta2			Country	Level	N	Percent	Variable		Education	Level	N	Percent	Variable		Perception	Level	N	Percent	Variable
Use alcohol-based disinfectants	1	0.019			Armenia	No	154	39.8	Use alcohol-based disinfectants		Illiterate	No	2	66.7	Use alcohol-based disinfectants		Yes	No	200	38.2	Use alcohol-based disinfectants
Use alcohol-based disinfectants	2	0.006			Armenia	Yes	215	55.6	Use alcohol-based disinfectants		Illiterate	Yes	1	33.3	Use alcohol-based disinfectants		Yes	Yes	296	56.5	Use alcohol-based disinfectants
Use disposable towels	1	0.005			Armenia	Yes, but I do not use it	18	4.7	Use alcohol-based disinfectants		Illiterate	No	3	100	Use disposable towels		Yes	Yes, but I do not use it	28	5.3	Use alcohol-based disinfectants
Use disposable towels	2	0.033			Armenia	No	357	92.2	Use disposable towels		Illiterate	Weekly	3	100	How often do you wash your farm dedicated clothing?		Yes	No	455	86.8	Use disposable towels
How often do you wash your farm dedicated clothing?	1	0.388			Armenia	Yes	6	1.6	Use disposable towels		Illiterate	Always	1	33.3	Before contact with animals		Yes	Yes	34	6.5	Use disposable towels
How often do you wash your farm dedicated clothing?	2	0.028			Armenia	Yes, but I do not use it	24	6.2	Use disposable towels		Illiterate	Never	2	66.7	Before contact with animals		Yes	Yes, but I do not use it	35	6.7	Use disposable towels
Washing hands before contact with animals	1	0.096			Armenia	Daily	266	68.7	How often do you wash your farm dedicated clothing?		Illiterate	Always	1	33.3	If gloves are used, wash hands after contact		Yes	Daily	309	59	How often do you wash your farm dedicated clothing?
Washing hands before contact with animals	2	0.106			Armenia	Weekly	121	31.3	How often do you wash your farm dedicated clothing?		Illiterate	Never	1	33.3	If gloves are used, wash hands after contact		Yes	Weekly	215	41	How often do you wash your farm dedicated clothing?
If gloves are used, wash hands after contact	1	0.401			Armenia	Always	311	80.4	Washing hands before contact with animals		Illiterate	Sometimes	1	33.3	If gloves are used, wash hands after contact		Yes	Always	434	82.8	Washing hands before contact with animals
If gloves are used, wash hands after contact	2	0.378			Armenia	Never	16	4.1	Washing hands before contact with animals		Illiterate	Always	1	33.3	Boil or pasteurize milk		Yes	Never	17	3.2	Washing hands before contact with animals
Boil or pasteurize milk	1	0.397			Armenia	Sometimes	60	15.5	Washing hands before contact with animals		Illiterate	Sometimes	2	66.7	Boil or pasteurize milk		Yes	Sometimes	73	13.9	Washing hands before contact with animals
Boil or pasteurize milk	2	0.261			Armenia	Always	378	97.7	If gloves are used, wash hands after contact		Illiterate	Always	3	100	Sell unpasteurized milk/cheese?		Yes	Always	478	91.2	If gloves are used, wash hands after contact
Sell unpasteurized milk/cheese?	1	0.198			Armenia	Sometimes	9	2.3	If gloves are used, wash hands after contact		Illiterate	Never	2	66.7	Dispose animal waste/dead animals in nearby fields		Yes	Never	21	4	If gloves are used, wash hands after contact
Sell unpasteurized milk/cheese?	2	0.446			Armenia	Always	375	96.9	Boil or pasteurize milk		Illiterate	Sometimes	1	33.3	Dispose animal waste/dead animals in nearby fields		Yes	Sometimes	25	4.8	If gloves are used, wash hands after contact
Dispose animal waste/dead animals in nearby fields	1	0.302			Armenia	Never	5	1.3	Boil or pasteurize milk		Illiterate	Always	2	66.7	Allow pets on the farm		Yes	Always	426	81.3	Boil or pasteurize milk
Dispose animal waste/dead animals in nearby fields	2	0.097			Armenia	Sometimes	7	1.8	Boil or pasteurize milk		Illiterate	Sometimes	1	33.3	Allow pets on the farm		Yes	Never	17	3.2	Boil or pasteurize milk
Allow pets on the farm	1	0.085			Armenia	Always	291	75.2	Sell unpasteurized milk/cheese?		Illiterate	Always	1	33.3	Feed pets with viscera		Yes	Sometimes	81	15.5	Boil or pasteurize milk
Allow pets on the farm	2	0.005			Armenia	Never	47	12.1	Sell unpasteurized milk/cheese?		Illiterate	Sometimes	2	66.7	Feed pets with viscera		Yes	Always	374	71.4	Sell unpasteurized milk/cheese?
Feed pets with viscera	1	0.132			Armenia	Sometimes	49	12.7	Sell unpasteurized milk/cheese?		Illiterate	Sometimes	3	100	Isolate sick animals		Yes	Never	71	13.5	Sell unpasteurized milk/cheese?
Feed pets with viscera	2	0.029			Armenia	Always	110	28.4	Dispose animal waste/dead animals in nearby fields								Yes	Sometimes	79	15.1	Sell unpasteurized milk/cheese?
Isolate sick animals	1	0.001			Armenia	Never	257	66.4	Dispose animal waste/dead animals in nearby fields		Education	Level	N	Percent	Variable		Yes	Always	100	19.1	Dispose animal waste/dead animals in nearby fields
Isolate sick animals	2	0.027			Armenia	Sometimes	20	5.2	Dispose animal waste/dead animals in nearby fields		Primary school	No	20	55.6	Use alcohol-based disinfectants		Yes	Never	402	76.7	Dispose animal waste/dead animals in nearby fields
					Armenia	Always	47	12.1	Allow pets on the farm		Primary school	Yes	15	41.7	Use alcohol-based disinfectants		Yes	Sometimes	22	4.2	Dispose animal waste/dead animals in nearby fields
					Armenia	Never	260	67.2	Allow pets on the farm		Primary school	Yes, but I do not use it	1	2.8	Use alcohol-based disinfectants		Yes	Always	57	10.9	Allow pets on the farm
					Armenia	Sometimes	80	20.7	Allow pets on the farm		Primary school	No	32	88.9	Use disposable towels		Yes	Never	326	62.2	Allow pets on the farm
					Armenia	Always	30	7.8	Feed pets with viscera		Primary school	Yes	4	11.1	Use disposable towels		Yes	Sometimes	141	26.9	Allow pets on the farm
					Armenia	Never	253	65.4	Feed pets with viscera		Primary school	Daily	12	33.3	How often do you wash your farm dedicated clothing?		Yes	Always	48	9.2	Feed pets with viscera
					Armenia	Sometimes	104	26.9	Feed pets with viscera		Primary school	Weekly	24	66.7	How often do you wash your farm dedicated clothing?		Yes	Never	314	59.9	Feed pets with viscera
					Armenia	Always	228	58.9	Isolate sick animals		Primary school	Always	27	75	Washing hands before contact with animals		Yes	Sometimes	162	30.9	Feed pets with viscera
					Armenia	Never	22	5.7	Isolate sick animals		Primary school	Sometimes	9	25	Washing hands before contact with animals		Yes	Always	353	67.4	Isolate sick animals
					Armenia	Sometimes	137	35.4	Isolate sick animals		Primary school	Always	22	61.1	If gloves are used, wash hands after contact		Yes	Never	22	4.2	Isolate sick animals
											Primary school	Never	10	27.8	If gloves are used, wash hands after contact		Yes	Sometimes	149	28.4	Isolate sick animals
					Country	Level	N	Percent	Variable		Primary school	Sometimes	4	11.1	If gloves are used, wash hands after contact
					Moldova	No	144	38.6	Use alcohol-based disinfectants		Primary school	Always	25	69.4	Boil or pasteurize milk		Perception	Level	N	Percent	Variable
					Moldova	Yes	201	53.9	Use alcohol-based disinfectants		Primary school	Never	2	5.6	Boil or pasteurize milk		No	No	77	42.1	Use alcohol-based disinfectants
					Moldova	Yes, but I do not use it	28	7.5	Use alcohol-based disinfectants		Primary school	Sometimes	9	25	Boil or pasteurize milk		No	Yes	96	52.5	Use alcohol-based disinfectants
					Moldova	No	263	70.5	Use disposable towels		Primary school	Always	22	61.1	Sell unpasteurized milk/cheese?		No	Yes, but I do not use it	10	5.5	Use alcohol-based disinfectants
					Moldova	Yes	90	24.1	Use disposable towels		Primary school	Never	9	25	Sell unpasteurized milk/cheese?		No	No	129	70.5	Use disposable towels
					Moldova	Yes, but I do not use it	20	5.4	Use disposable towels		Primary school	Sometimes	5	13.9	Sell unpasteurized milk/cheese?		No	Yes	52	28.4	Use disposable towels
					Moldova	Daily	175	46.9	How often do you wash your farm dedicated clothing?		Primary school	Never	36	100	Dispose animal waste/dead animals in nearby fields		No	Yes, but I do not use it	2	1.1	Use disposable towels
					Moldova	Weekly	198	53.1	How often do you wash your farm dedicated clothing?		Primary school	Always	1	2.8	Allow pets on the farm		No	Daily	110	60.1	How often do you wash your farm dedicated clothing?
					Moldova	Always	320	85.8	Washing hands before contact with animals		Primary school	Never	21	58.3	Allow pets on the farm		No	Weekly	73	39.9	How often do you wash your farm dedicated clothing?
					Moldova	Never	4	1.1	Washing hands before contact with animals		Primary school	Sometimes	14	38.9	Allow pets on the farm		No	Always	157	85.8	Washing hands before contact with animals
					Moldova	Sometimes	49	13.1	Washing hands before contact with animals		Primary school	Always	3	8.3	Feed pets with viscera		No	Never	2	1.1	Washing hands before contact with animals
					Moldova	Always	243	65.1	If gloves are used, wash hands after contact		Primary school	Never	13	36.1	Feed pets with viscera		No	Sometimes	24	13.1	Washing hands before contact with animals
					Moldova	Never	67	18	If gloves are used, wash hands after contact		Primary school	Sometimes	20	55.6	Feed pets with viscera		No	Always	112	61.2	If gloves are used, wash hands after contact
					Moldova	Sometimes	63	16.9	If gloves are used, wash hands after contact		Primary school	Always	27	75	Isolate sick animals		No	Never	33	18	If gloves are used, wash hands after contact
					Moldova	Always	166	44.5	Boil or pasteurize milk		Primary school	Never	1	2.8	Isolate sick animals		No	Sometimes	38	20.8	If gloves are used, wash hands after contact
					Moldova	Never	49	13.1	Boil or pasteurize milk		Primary school	Sometimes	8	22.2	Isolate sick animals		No	Always	85	46.4	Boil or pasteurize milk
					Moldova	Sometimes	158	42.4	Boil or pasteurize milk								No	Never	33	18	Boil or pasteurize milk
					Moldova	Always	236	63.3	Sell unpasteurized milk/cheese?		Education	Level	N	Percent	Variable		No	Sometimes	65	35.5	Boil or pasteurize milk
					Moldova	Never	72	19.3	Sell unpasteurized milk/cheese?		Middle school	No	69	35.9	Use alcohol-based disinfectants		No	Always	122	66.7	Sell unpasteurized milk/cheese?
					Moldova	Sometimes	65	17.4	Sell unpasteurized milk/cheese?		Middle school	Yes	106	55.2	Use alcohol-based disinfectants		No	Never	36	19.7	Sell unpasteurized milk/cheese?
					Moldova	Always	7	1.9	Dispose animal waste/dead animals in nearby fields		Middle school	Yes, but I do not use it	17	8.9	Use alcohol-based disinfectants		No	Sometimes	25	13.7	Sell unpasteurized milk/cheese?
					Moldova	Never	359	96.2	Dispose animal waste/dead animals in nearby fields		Middle school	No	141	73.4	Use disposable towels		No	Always	13	7.1	Dispose animal waste/dead animals in nearby fields
					Moldova	Sometimes	7	1.9	Dispose animal waste/dead animals in nearby fields		Middle school	Yes	40	20.8	Use disposable towels		No	Never	168	91.8	Dispose animal waste/dead animals in nearby fields
					Moldova	Always	40	10.7	Allow pets on the farm		Middle school	Yes, but I do not use it	11	5.7	Use disposable towels		No	Sometimes	2	1.1	Dispose animal waste/dead animals in nearby fields
					Moldova	Never	186	49.9	Allow pets on the farm		Middle school	Daily	94	49	How often do you wash your farm dedicated clothing?		No	Always	22	12	Allow pets on the farm
					Moldova	Sometimes	147	39.4	Allow pets on the farm		Middle school	Weekly	98	51	How often do you wash your farm dedicated clothing?		No	Never	98	53.6	Allow pets on the farm
					Moldova	Always	54	14.5	Feed pets with viscera		Middle school	Always	174	90.6	Washing hands before contact with animals		No	Sometimes	63	34.4	Allow pets on the farm
					Moldova	Never	188	50.4	Feed pets with viscera		Middle school	Never	1	0.5	Washing hands before contact with animals		No	Always	26	14.2	Feed pets with viscera
					Moldova	Sometimes	131	35.1	Feed pets with viscera		Middle school	Sometimes	17	8.9	Washing hands before contact with animals		No	Never	108	59	Feed pets with viscera
					Moldova	Always	313	83.9	Isolate sick animals		Middle school	Always	127	66.1	If gloves are used, wash hands after contact		No	Sometimes	49	26.8	Feed pets with viscera
					Moldova	Never	6	1.6	Isolate sick animals		Middle school	Never	28	14.6	If gloves are used, wash hands after contact		No	Always	150	82	Isolate sick animals
					Moldova	Sometimes	54	14.5	Isolate sick animals		Middle school	Sometimes	37	19.3	If gloves are used, wash hands after contact		No	Never	5	2.7	Isolate sick animals
											Middle school	Always	88	45.8	Boil or pasteurize milk		No	Sometimes	28	15.3	Isolate sick animals
											Middle school	Never	23	12	Boil or pasteurize milk
											Middle school	Sometimes	81	42.2	Boil or pasteurize milk		Perception	Level	N	Percent	Variable
											Middle school	Always	113	58.9	Sell unpasteurized milk/cheese?		I do not know	No	21	39.6	Use alcohol-based disinfectants
											Middle school	Never	42	21.9	Sell unpasteurized milk/cheese?		I do not know	Yes	24	45.3	Use alcohol-based disinfectants
											Middle school	Sometimes	37	19.3	Sell unpasteurized milk/cheese?		I do not know	Yes, but I do not use it	8	15.1	Use alcohol-based disinfectants
											Middle school	Always	9	4.7	Dispose animal waste/dead animals in nearby fields		I do not know	No	36	67.9	Use disposable towels
											Middle school	Never	178	92.7	Dispose animal waste/dead animals in nearby fields		I do not know	Yes	10	18.9	Use disposable towels
											Middle school	Sometimes	5	2.6	Dispose animal waste/dead animals in nearby fields		I do not know	Yes, but I do not use it	7	13.2	Use disposable towels
											Middle school	Always	16	8.3	Allow pets on the farm		I do not know	Daily	22	41.5	How often do you wash your farm dedicated clothing?
											Middle school	Never	96	50	Allow pets on the farm		I do not know	Weekly	31	58.5	How often do you wash your farm dedicated clothing?
											Middle school	Sometimes	80	41.7	Allow pets on the farm		I do not know	Always	40	75.5	Washing hands before contact with animals
											Middle school	Always	28	14.6	Feed pets with viscera		I do not know	Never	1	1.9	Washing hands before contact with animals
											Middle school	Never	100	52.1	Feed pets with viscera		I do not know	Sometimes	12	22.6	Washing hands before contact with animals
											Middle school	Sometimes	64	33.3	Feed pets with viscera		I do not know	Always	31	58.5	If gloves are used, wash hands after contact
											Middle school	Always	159	82.8	Isolate sick animals		I do not know	Never	13	24.5	If gloves are used, wash hands after contact
											Middle school	Never	5	2.6	Isolate sick animals		I do not know	Sometimes	9	17	If gloves are used, wash hands after contact
											Middle school	Sometimes	28	14.6	Isolate sick animals		I do not know	Always	30	56.6	Boil or pasteurize milk
																	I do not know	Never	4	7.5	Boil or pasteurize milk
											Education	Level	N	Percent	Variable		I do not know	Sometimes	19	35.8	Boil or pasteurize milk
											High school	No	146	48.3	Use alcohol-based disinfectants		I do not know	Always	31	58.5	Sell unpasteurized milk/cheese?
											High school	Yes	138	45.7	Use alcohol-based disinfectants		I do not know	Never	12	22.6	Sell unpasteurized milk/cheese?
											High school	Yes, but I do not use it	18	6	Use alcohol-based disinfectants		I do not know	Sometimes	10	18.9	Sell unpasteurized milk/cheese?
											High school	No	260	86.1	Use disposable towels		I do not know	Always	4	7.5	Dispose animal waste/dead animals in nearby fields
											High school	Yes	19	6.3	Use disposable towels		I do not know	Never	46	86.8	Dispose animal waste/dead animals in nearby fields
											High school	Yes, but I do not use it	23	7.6	Use disposable towels		I do not know	Sometimes	3	5.7	Dispose animal waste/dead animals in nearby fields
											High school	Daily	197	65.2	How often do you wash your farm dedicated clothing?		I do not know	Always	8	15.1	Allow pets on the farm
											High school	Weekly	105	34.8	How often do you wash your farm dedicated clothing?		I do not know	Never	22	41.5	Allow pets on the farm
											High school	Always	243	80.5	Washing hands before contact with animals		I do not know	Sometimes	23	43.4	Allow pets on the farm
											High school	Never	10	3.3	Washing hands before contact with animals		I do not know	Always	10	18.9	Feed pets with viscera
											High school	Sometimes	49	16.2	Washing hands before contact with animals		I do not know	Never	19	35.8	Feed pets with viscera
											High school	Always	258	85.4	If gloves are used, wash hands after contact		I do not know	Sometimes	24	45.3	Feed pets with viscera
											High school	Never	23	7.6	If gloves are used, wash hands after contact		I do not know	Always	38	71.7	Isolate sick animals
											High school	Sometimes	21	7	If gloves are used, wash hands after contact		I do not know	Never	1	1.9	Isolate sick animals
											High school	Always	248	82.1	Boil or pasteurize milk		I do not know	Sometimes	14	26.4	Isolate sick animals
											High school	Never	13	4.3	Boil or pasteurize milk
											High school	Sometimes	41	13.6	Boil or pasteurize milk
											High school	Always	210	69.5	Sell unpasteurized milk/cheese?
											High school	Never	44	14.6	Sell unpasteurized milk/cheese?
											High school	Sometimes	48	15.9	Sell unpasteurized milk/cheese?
											High school	Always	81	26.8	Dispose animal waste/dead animals in nearby fields
											High school	Never	211	69.9	Dispose animal waste/dead animals in nearby fields
											High school	Sometimes	10	3.3	Dispose animal waste/dead animals in nearby fields
											High school	Always	31	10.3	Allow pets on the farm
											High school	Never	192	63.6	Allow pets on the farm
											High school	Sometimes	79	26.2	Allow pets on the farm
											High school	Always	23	7.6	Feed pets with viscera
											High school	Never	186	61.6	Feed pets with viscera
											High school	Sometimes	93	30.8	Feed pets with viscera
											High school	Always	208	68.9	Isolate sick animals
											High school	Never	16	5.3	Isolate sick animals
											High school	Sometimes	78	25.8	Isolate sick animals
											Education	Level	N	Percent	Variable
											University degree	No	53	25.4	Use alcohol-based disinfectants
											University degree	Yes	151	72.2	Use alcohol-based disinfectants
											University degree	Yes, but I do not use it	5	2.4	Use alcohol-based disinfectants
											University degree	No	171	81.8	Use disposable towels
											University degree	Yes	31	14.8	Use disposable towels
											University degree	Yes, but I do not use it	7	3.3	Use disposable towels
											University degree	Daily	127	60.8	How often do you wash your farm dedicated clothing?
											University degree	Weekly	82	39.2	How often do you wash your farm dedicated clothing?
											University degree	Always	169	80.9	Washing hands before contact with animals
											University degree	Never	7	3.3	Washing hands before contact with animals
											University degree	Sometimes	33	15.8	Washing hands before contact with animals
											University degree	Always	195	93.3	If gloves are used, wash hands after contact
											University degree	Never	5	2.4	If gloves are used, wash hands after contact
											University degree	Sometimes	9	4.3	If gloves are used, wash hands after contact
											University degree	Always	163	78	Boil or pasteurize milk
											University degree	Never	16	7.7	Boil or pasteurize milk
											University degree	Sometimes	30	14.4	Boil or pasteurize milk
											University degree	Always	164	78.5	Sell unpasteurized milk/cheese?
											University degree	Never	22	10.5	Sell unpasteurized milk/cheese?
											University degree	Sometimes	23	11	Sell unpasteurized milk/cheese?
											University degree	Always	15	7.2	Dispose animal waste/dead animals in nearby fields
											University degree	Never	183	87.6	Dispose animal waste/dead animals in nearby fields
											University degree	Sometimes	11	5.3	Dispose animal waste/dead animals in nearby fields
											University degree	Always	35	16.7	Allow pets on the farm
											University degree	Never	123	58.9	Allow pets on the farm
											University degree	Sometimes	51	24.4	Allow pets on the farm
											University degree	Always	27	12.9	Feed pets with viscera
											University degree	Never	127	60.8	Feed pets with viscera
											University degree	Sometimes	55	26.3	Feed pets with viscera
											University degree	Always	131	62.7	Isolate sick animals
											University degree	Never	5	2.4	Isolate sick animals
											University degree	Sometimes	73	34.9	Isolate sick animals
											Education	Level	N	Percent	Variable
											Postgraduate degree	No	8	44.4	Use alcohol-based disinfectants
											Postgraduate degree	Yes	5	27.8	Use alcohol-based disinfectants
											Postgraduate degree	Yes, but I do not use it	5	27.8	Use alcohol-based disinfectants
											Postgraduate degree	No	13	72.2	Use disposable towels
											Postgraduate degree	Yes	2	11.1	Use disposable towels
											Postgraduate degree	Yes, but I do not use it	3	16.7	Use disposable towels
											Postgraduate degree	Daily	11	61.1	How often do you wash your farm dedicated clothing?
											Postgraduate degree	Weekly	7	38.9	How often do you wash your farm dedicated clothing?
											Postgraduate degree	Always	17	94.4	Washing hands before contact with animals
											Postgraduate degree	Sometimes	1	5.6	Washing hands before contact with animals
											Postgraduate degree	Always	18	100	If gloves are used, wash hands after contact
											Postgraduate degree	Always	16	88.9	Boil or pasteurize milk
											Postgraduate degree	Sometimes	2	11.1	Boil or pasteurize milk
											Postgraduate degree	Always	15	83.3	Sell unpasteurized milk/cheese?
											Postgraduate degree	Never	2	11.1	Sell unpasteurized milk/cheese?
											Postgraduate degree	Sometimes	1	5.6	Sell unpasteurized milk/cheese?
											Postgraduate degree	Always	12	66.7	Dispose animal waste/dead animals in nearby fields
											Postgraduate degree	Never	6	33.3	Dispose animal waste/dead animals in nearby fields
											Postgraduate degree	Always	2	11.1	Allow pets on the farm
											Postgraduate degree	Never	14	77.8	Allow pets on the farm
											Postgraduate degree	Sometimes	2	11.1	Allow pets on the farm
											Postgraduate degree	Always	2	11.1	Feed pets with viscera
											Postgraduate degree	Never	15	83.3	Feed pets with viscera
											Postgraduate degree	Sometimes	1	5.6	Feed pets with viscera
											Postgraduate degree	Always	16	88.9	Isolate sick animals
											Postgraduate degree	Never	1	5.6	Isolate sick animals
											Postgraduate degree	Sometimes	1	5.6	Isolate sick animals

## Sheet: Farmers_PPE_MCA
Eta2				Country answers						Education						Can animals transmit diseases to humans
Variable	Dimension	Eta2		Country	Level	N	Percent	Variable		Education	Level	N	Percent	Variable		Perception	Level	N	Percent	Variable
Contact with healthy animals_Overalls	1	0.297		Armenia	No	22	5.7	Contact with healthy animals_Overalls		Illiterate	No	1	33.3	Contact with healthy animals_Overalls		Yes	No	51	9.7	Contact with healthy animals_Overalls
Contact with healthy animals_Overalls	2	0.008		Armenia	Yes	365	94.3	Contact with healthy animals_Overalls		Illiterate	Yes	2	66.7	Contact with healthy animals_Overalls		Yes	Yes	473	90.3	Contact with healthy animals_Overalls
Contact with healthy animals_Gloves	1	0.012		Armenia	No	227	58.7	Contact with healthy animals_Gloves		Illiterate	No	3	100	Contact with healthy animals_Gloves		Yes	No	299	57.1	Contact with healthy animals_Gloves
Contact with healthy animals_Gloves	2	0.399		Armenia	Yes	160	41.3	Contact with healthy animals_Gloves		Illiterate	No	1	33.3	Contact with sick animals_Overalls		Yes	Yes	225	42.9	Contact with healthy animals_Gloves
Contact with sick animals_Overalls	1	0.27		Armenia	No	20	5.2	Contact with sick animals_Overalls		Illiterate	Yes	2	66.7	Contact with sick animals_Overalls		Yes	No	41	7.8	Contact with sick animals_Overalls
Contact with sick animals_Overalls	2	0.009		Armenia	Yes	367	94.8	Contact with sick animals_Overalls		Illiterate	No	3	100	Contact with sick animals_Gloves		Yes	Yes	483	92.2	Contact with sick animals_Overalls
Contact with sick animals_Gloves	1	0.026		Armenia	No	170	43.9	Contact with sick animals_Gloves		Illiterate	No	1	33.3	Contact with suspect animals_Overalls		Yes	No	224	42.7	Contact with sick animals_Gloves
Contact with sick animals_Gloves	2	0.597		Armenia	Yes	217	56.1	Contact with sick animals_Gloves		Illiterate	Yes	2	66.7	Contact with suspect animals_Overalls		Yes	Yes	300	57.3	Contact with sick animals_Gloves
Contact with suspect animals_Overalls	1	0.27		Armenia	No	21	5.4	Contact with suspect animals_Overalls		Illiterate	No	3	100	Contact with suspect animals_Gloves		Yes	No	47	9	Contact with suspect animals_Overalls
Contact with suspect animals_Overalls	2	0.007		Armenia	Yes	366	94.6	Contact with suspect animals_Overalls		Illiterate	No	3	100	Contact with dead animals_Gloves		Yes	Yes	477	91	Contact with suspect animals_Overalls
Contact with suspect animals_Gloves	1	0.032		Armenia	No	168	43.4	Contact with suspect animals_Gloves		Illiterate	No	1	33.3	Contact during parturition_Overalls		Yes	No	229	43.7	Contact with suspect animals_Gloves
Contact with suspect animals_Gloves	2	0.602		Armenia	Yes	219	56.6	Contact with suspect animals_Gloves		Illiterate	Yes	2	66.7	Contact during parturition_Overalls		Yes	Yes	295	56.3	Contact with suspect animals_Gloves
Contact with dead animals_Gloves	1	0.087		Armenia	No	99	25.6	Contact with dead animals_Gloves		Illiterate	No	2	66.7	Contact during parturition_Gloves		Yes	No	140	26.7	Contact with dead animals_Gloves
Contact with dead animals_Gloves	2	0.437		Armenia	Yes	288	74.4	Contact with dead animals_Gloves		Illiterate	Yes	1	33.3	Contact during parturition_Gloves		Yes	Yes	384	73.3	Contact with dead animals_Gloves
Contact during parturition_Overalls	1	0.272		Armenia	No	20	5.2	Contact during parturition_Overalls		Illiterate	Yes	3	100	Contact with abortion materials_Overalls		Yes	No	43	8.2	Contact during parturition_Overalls
Contact during parturition_Overalls	2	0.003		Armenia	Yes	367	94.8	Contact during parturition_Overalls		Illiterate	No	2	66.7	Contact with abortion materials_Gloves		Yes	Yes	481	91.8	Contact during parturition_Overalls
Contact during parturition_Gloves	1	0.222		Armenia	No	76	19.6	Contact during parturition_Gloves		Illiterate	Yes	1	33.3	Contact with abortion materials_Gloves		Yes	No	136	26	Contact during parturition_Gloves
Contact during parturition_Gloves	2	0.295		Armenia	Yes	311	80.4	Contact during parturition_Gloves		Illiterate	No	3	100	Cleaning surface/stable_Masks		Yes	Yes	388	74	Contact during parturition_Gloves
Contact with abortion materials_Overalls	1	0.274		Armenia	No	19	4.9	Contact with abortion materials_Overalls		Illiterate	No	2	66.7	Cleaning surface/stable_Gloves		Yes	No	48	9.2	Contact with abortion materials_Overalls
Contact with abortion materials_Overalls	2	0.008		Armenia	Yes	368	95.1	Contact with abortion materials_Overalls		Illiterate	Yes	1	33.3	Cleaning surface/stable_Gloves		Yes	Yes	476	90.8	Contact with abortion materials_Overalls
Contact with abortion materials_Gloves	1	0.312		Armenia	No	46	11.9	Contact with abortion materials_Gloves		Illiterate	Likely	1	33.3	Exposure through contact with sick animals		Yes	No	90	17.2	Contact with abortion materials_Gloves
Contact with abortion materials_Gloves	2	0.254		Armenia	Yes	341	88.1	Contact with abortion materials_Gloves		Illiterate	Unlikely	2	66.7	Exposure through contact with sick animals		Yes	Yes	434	82.8	Contact with abortion materials_Gloves
Cleaning surface/stable_Masks	1	0.276		Armenia	No	174	45	Cleaning surface/stable_Masks		Illiterate	Likely	1	33.3	Exposure through contact with animals suspected of disease		Yes	No	305	58.2	Cleaning surface/stable_Masks
Cleaning surface/stable_Masks	2	0.001		Armenia	Yes	213	55	Cleaning surface/stable_Masks		Illiterate	Unlikely	2	66.7	Exposure through contact with animals suspected of disease		Yes	Yes	219	41.8	Cleaning surface/stable_Masks
Cleaning surface/stable_Gloves	1	0.316		Armenia	No	54	14	Cleaning surface/stable_Gloves		Illiterate	Likely	1	33.3	Exposure through Contact with dead animals/disposal of carcasses		Yes	No	119	22.7	Cleaning surface/stable_Gloves
Cleaning surface/stable_Gloves	2	0.271		Armenia	Yes	333	86	Cleaning surface/stable_Gloves		Illiterate	Unlikely	2	66.7	Exposure through Contact with dead animals/disposal of carcasses		Yes	Yes	405	77.3	Cleaning surface/stable_Gloves
Exposure through contact with sick animals	1	0.293		Armenia	Likely	361	93.3	Exposure through contact with sick animals		Illiterate	Likely	1	33.3	Exposure during parturition		Yes	Likely	447	85.3	Exposure through contact with sick animals
Exposure through contact with sick animals	2	0.114		Armenia	Unlikely	19	4.9	Exposure through contact with sick animals		Illiterate	Unlikely	2	66.7	Exposure during parturition		Yes	Unlikely	28	5.3	Exposure through contact with sick animals
Exposure through contact with animals suspected of disease	1	0.373		Armenia	Very likely	7	1.8	Exposure through contact with sick animals		Illiterate	Likely	1	33.3	Exposure during Disposal of abortion material/stillbirths		Yes	Very likely	49	9.4	Exposure through contact with sick animals
Exposure through contact with animals suspected of disease	2	0.179		Armenia	Likely	329	85	Exposure through contact with animals suspected of disease		Illiterate	Unlikely	2	66.7	Exposure during Disposal of abortion material/stillbirths		Yes	Likely	414	79	Exposure through contact with animals suspected of disease
Exposure through Contact with dead animals/disposal of carcasses	1	0.363		Armenia	Unlikely	2	0.5	Exposure through contact with animals suspected of disease		Illiterate	Agree	1	33.3	Use PPE_To protect others health		Yes	Unlikely	15	2.9	Exposure through contact with animals suspected of disease
Exposure through Contact with dead animals/disposal of carcasses	2	0.121		Armenia	Very likely	56	14.5	Exposure through contact with animals suspected of disease		Illiterate	Disagree	1	33.3	Use PPE_To protect others health		Yes	Very likely	95	18.1	Exposure through contact with animals suspected of disease
Exposure during parturition	1	0.398		Armenia	Likely	329	85	Exposure through Contact with dead animals/disposal of carcasses		Illiterate	Strongly agree	1	33.3	Use PPE_To protect others health		Yes	Likely	407	77.7	Exposure through Contact with dead animals/disposal of carcasses
Exposure during parturition	2	0.093		Armenia	Unlikely	6	1.6	Exposure through Contact with dead animals/disposal of carcasses		Illiterate	Disagree	2	66.7	Use PPE_I have health problems		Yes	Unlikely	35	6.7	Exposure through Contact with dead animals/disposal of carcasses
Exposure during Disposal of abortion material/stillbirths	1	0.444		Armenia	Very likely	52	13.4	Exposure through Contact with dead animals/disposal of carcasses		Illiterate	Strongly agree	1	33.3	Use PPE_I have health problems		Yes	Very likely	82	15.6	Exposure through Contact with dead animals/disposal of carcasses
Exposure during Disposal of abortion material/stillbirths	2	0.106		Armenia	Likely	334	86.3	Exposure during parturition		Illiterate	Disagree	2	66.7	Use PPE_I know of others who got infected		Yes	Likely	410	78.2	Exposure during parturition
Use PPE_To protect others health	1	0.438		Armenia	Unlikely	14	3.6	Exposure during parturition		Illiterate	Strongly agree	1	33.3	Use PPE_I know of others who got infected		Yes	Unlikely	64	12.2	Exposure during parturition
Use PPE_To protect others health	2	0.1		Armenia	Very likely	39	10.1	Exposure during parturition		Illiterate	Agree	1	33.3	Use PPE_The vet advised		Yes	Very likely	50	9.5	Exposure during parturition
Use PPE_I have health problems	1	0.366		Armenia	Likely	335	86.6	Exposure during Disposal of abortion material/stillbirths		Illiterate	Disagree	1	33.3	Use PPE_The vet advised		Yes	Likely	407	77.7	Exposure during Disposal of abortion material/stillbirths
Use PPE_I have health problems	2	0.248		Armenia	Unlikely	5	1.3	Exposure during Disposal of abortion material/stillbirths		Illiterate	Strongly agree	1	33.3	Use PPE_The vet advised		Yes	Unlikely	56	10.7	Exposure during Disposal of abortion material/stillbirths
Use PPE_I know of others who got infected	1	0.401		Armenia	Very likely	47	12.1	Exposure during Disposal of abortion material/stillbirths		Illiterate	Disagree	2	66.7	Use PPE_Friends/colleagues convinced me		Yes	Very likely	61	11.6	Exposure during Disposal of abortion material/stillbirths
Use PPE_I know of others who got infected	2	0.237		Armenia	Agree	69	17.8	Use PPE_To protect others health		Illiterate	Strongly agree	1	33.3	Use PPE_Friends/colleagues convinced me		Yes	Agree	120	22.9	Use PPE_To protect others health
Use PPE_The vet advised	1	0.362		Armenia	Disagree	4	1	Use PPE_To protect others health		Illiterate	Disagree	2	66.7	Use PPE_Prevent introducing diseases into the farm		Yes	Disagree	9	1.7	Use PPE_To protect others health
Use PPE_The vet advised	2	0.208		Armenia	Strongly agree	314	81.1	Use PPE_To protect others health		Illiterate	Strongly agree	1	33.3	Use PPE_Prevent introducing diseases into the farm		Yes	Strongly agree	395	75.4	Use PPE_To protect others health
Use PPE_Friends/colleagues convinced me	1	0.402		Armenia	Agree	21	5.4	Use PPE_I have health problems		Illiterate	Disagree	2	66.7	Use PPE_Animals I work with are infected with zoonosis		Yes	Agree	51	9.7	Use PPE_I have health problems
Use PPE_Friends/colleagues convinced me	2	0.269		Armenia	Disagree	172	44.4	Use PPE_I have health problems		Illiterate	Strongly agree	1	33.3	Use PPE_Animals I work with are infected with zoonosis		Yes	Disagree	272	51.9	Use PPE_I have health problems
Use PPE_Prevent introducing diseases into the farm	1	0.662		Armenia	Strongly agree	194	50.1	Use PPE_I have health problems		Illiterate	Disagree	2	66.7	Use PPE_Improve the health /welfare of animals		Yes	Strongly agree	201	38.4	Use PPE_I have health problems
Use PPE_Prevent introducing diseases into the farm	2	0.312		Armenia	Agree	53	13.7	Use PPE_I know of others who got infected		Illiterate	Strongly agree	1	33.3	Use PPE_Improve the health /welfare of animals		Yes	Agree	72	13.7	Use PPE_I know of others who got infected
Use PPE_Animals I work with are infected with zoonosis	1	0.607		Armenia	Disagree	130	33.6	Use PPE_I know of others who got infected		Illiterate	Disagree	2	66.7	Use PPE_Improve animals productivity		Yes	Disagree	245	46.8	Use PPE_I know of others who got infected
Use PPE_Animals I work with are infected with zoonosis	2	0.142		Armenia	Strongly agree	204	52.7	Use PPE_I know of others who got infected		Illiterate	Strongly agree	1	33.3	Use PPE_Improve animals productivity		Yes	Strongly agree	207	39.5	Use PPE_I know of others who got infected
Use PPE_Improve the health /welfare of animals	1	0.658		Armenia	Agree	67	17.3	Use PPE_The vet advised		Illiterate	Disagree	2	66.7	Use PPE_Recommended by regulations		Yes	Agree	132	25.2	Use PPE_The vet advised
Use PPE_Improve the health /welfare of animals	2	0.267		Armenia	Disagree	131	33.9	Use PPE_The vet advised		Illiterate	Strongly agree	1	33.3	Use PPE_Recommended by regulations		Yes	Disagree	170	32.4	Use PPE_The vet advised
Use PPE_Improve animals productivity	1	0.705		Armenia	Strongly agree	189	48.8	Use PPE_The vet advised		Illiterate	Agree	1	33.3	Cons to PPE use_Expensive		Yes	Strongly agree	222	42.4	Use PPE_The vet advised
Use PPE_Improve animals productivity	2	0.262		Armenia	Agree	44	11.4	Use PPE_Friends/colleagues convinced me		Illiterate	Disagree	1	33.3	Cons to PPE use_Expensive		Yes	Agree	71	13.5	Use PPE_Friends/colleagues convinced me
Use PPE_Recommended by regulations	1	0.608		Armenia	Disagree	160	41.3	Use PPE_Friends/colleagues convinced me		Illiterate	Strongly agree	1	33.3	Cons to PPE use_Expensive		Yes	Disagree	262	50	Use PPE_Friends/colleagues convinced me
Use PPE_Recommended by regulations	2	0.222		Armenia	Strongly agree	183	47.3	Use PPE_Friends/colleagues convinced me		Illiterate	Agree	1	33.3	Cons to PPE use_Difficult to use		Yes	Strongly agree	191	36.5	Use PPE_Friends/colleagues convinced me
Cons to PPE use_Expensive	1	0.222		Armenia	Agree	73	18.9	Use PPE_Prevent introducing diseases into the farm		Illiterate	Disagree	1	33.3	Cons to PPE use_Difficult to use		Yes	Agree	129	24.6	Use PPE_Prevent introducing diseases into the farm
Cons to PPE use_Expensive	2	0.026		Armenia	Disagree	5	1.3	Use PPE_Prevent introducing diseases into the farm		Illiterate	Strongly agree	1	33.3	Cons to PPE use_Difficult to use		Yes	Disagree	40	7.6	Use PPE_Prevent introducing diseases into the farm
Cons to PPE use_Difficult to use	1	0.12		Armenia	Strongly agree	309	79.8	Use PPE_Prevent introducing diseases into the farm		Illiterate	Agree	1	33.3	Cons to PPE use_Time consuming		Yes	Strongly agree	355	67.7	Use PPE_Prevent introducing diseases into the farm
Cons to PPE use_Difficult to use	2	0.001		Armenia	Agree	37	9.6	Use PPE_Animals I work with are infected with zoonosis		Illiterate	Disagree	1	33.3	Cons to PPE use_Time consuming		Yes	Agree	47	9	Use PPE_Animals I work with are infected with zoonosis
Cons to PPE use_Time consuming	1	0.205		Armenia	Disagree	49	12.7	Use PPE_Animals I work with are infected with zoonosis		Illiterate	Strongly agree	1	33.3	Cons to PPE use_Time consuming		Yes	Disagree	179	34.2	Use PPE_Animals I work with are infected with zoonosis
Cons to PPE use_Time consuming	2	0.002		Armenia	Strongly agree	301	77.8	Use PPE_Animals I work with are infected with zoonosis		Illiterate	Agree	1	33.3	Cons to PPE use_Uncomfortable		Yes	Strongly agree	298	56.9	Use PPE_Animals I work with are infected with zoonosis
Cons to PPE use_Uncomfortable	1	0.115		Armenia	Agree	76	19.6	Use PPE_Improve the health /welfare of animals		Illiterate	Disagree	1	33.3	Cons to PPE use_Uncomfortable		Yes	Agree	117	22.3	Use PPE_Improve the health /welfare of animals
Cons to PPE use_Uncomfortable	2	0.011		Armenia	Disagree	2	0.5	Use PPE_Improve the health /welfare of animals		Illiterate	Strongly agree	1	33.3	Cons to PPE use_Uncomfortable		Yes	Disagree	53	10.1	Use PPE_Improve the health /welfare of animals
Cons to PPE use_Too hot/humid	1	0.189		Armenia	Strongly agree	309	79.8	Use PPE_Improve the health /welfare of animals		Illiterate	Agree	1	33.3	Cons to PPE use_Too hot/humid		Yes	Strongly agree	354	67.6	Use PPE_Improve the health /welfare of animals
Cons to PPE use_Too hot/humid	2	0.001		Armenia	Agree	78	20.2	Use PPE_Improve animals productivity		Illiterate	Disagree	1	33.3	Cons to PPE use_Too hot/humid		Yes	Agree	110	21	Use PPE_Improve animals productivity
				Armenia	Disagree	8	2.1	Use PPE_Improve animals productivity		Illiterate	Strongly agree	1	33.3	Cons to PPE use_Too hot/humid		Yes	Disagree	72	13.7	Use PPE_Improve animals productivity
				Armenia	Strongly agree	301	77.8	Use PPE_Improve animals productivity								Yes	Strongly agree	342	65.3	Use PPE_Improve animals productivity
				Armenia	Agree	77	19.9	Use PPE_Recommended by regulations		Education	Level	N	Percent	Variable		Yes	Agree	142	27.1	Use PPE_Recommended by regulations
				Armenia	Disagree	51	13.2	Use PPE_Recommended by regulations		Primary school	No	11	30.6	Contact with healthy animals_Overalls		Yes	Disagree	97	18.5	Use PPE_Recommended by regulations
				Armenia	Strongly agree	259	66.9	Use PPE_Recommended by regulations		Primary school	Yes	25	69.4	Contact with healthy animals_Overalls		Yes	Strongly agree	285	54.4	Use PPE_Recommended by regulations
				Armenia	Agree	11	2.8	Cons to PPE use_Expensive		Primary school	No	26	72.2	Contact with healthy animals_Gloves		Yes	Agree	37	7.1	Cons to PPE use_Expensive
				Armenia	Disagree	375	96.9	Cons to PPE use_Expensive		Primary school	Yes	10	27.8	Contact with healthy animals_Gloves		Yes	Disagree	479	91.4	Cons to PPE use_Expensive
				Armenia	Strongly agree	1	0.3	Cons to PPE use_Expensive		Primary school	No	8	22.2	Contact with sick animals_Overalls		Yes	Strongly agree	8	1.5	Cons to PPE use_Expensive
				Armenia	Agree	32	8.3	Cons to PPE use_Difficult to use		Primary school	Yes	28	77.8	Contact with sick animals_Overalls		Yes	Agree	55	10.5	Cons to PPE use_Difficult to use
				Armenia	Disagree	333	86	Cons to PPE use_Difficult to use		Primary school	No	23	63.9	Contact with sick animals_Gloves		Yes	Disagree	445	84.9	Cons to PPE use_Difficult to use
				Armenia	Strongly agree	22	5.7	Cons to PPE use_Difficult to use		Primary school	Yes	13	36.1	Contact with sick animals_Gloves		Yes	Strongly agree	24	4.6	Cons to PPE use_Difficult to use
				Armenia	Agree	29	7.5	Cons to PPE use_Time consuming		Primary school	No	9	25	Contact with suspect animals_Overalls		Yes	Agree	69	13.2	Cons to PPE use_Time consuming
				Armenia	Disagree	331	85.5	Cons to PPE use_Time consuming		Primary school	Yes	27	75	Contact with suspect animals_Overalls		Yes	Disagree	421	80.3	Cons to PPE use_Time consuming
				Armenia	Strongly agree	27	7	Cons to PPE use_Time consuming		Primary school	No	27	75	Contact with suspect animals_Gloves		Yes	Strongly agree	34	6.5	Cons to PPE use_Time consuming
				Armenia	Agree	63	16.3	Cons to PPE use_Uncomfortable		Primary school	Yes	9	25	Contact with suspect animals_Gloves		Yes	Agree	118	22.5	Cons to PPE use_Uncomfortable
				Armenia	Disagree	289	74.7	Cons to PPE use_Uncomfortable		Primary school	No	22	61.1	Contact with dead animals_Gloves		Yes	Disagree	360	68.7	Cons to PPE use_Uncomfortable
				Armenia	Strongly agree	35	9	Cons to PPE use_Uncomfortable		Primary school	Yes	14	38.9	Contact with dead animals_Gloves		Yes	Strongly agree	46	8.8	Cons to PPE use_Uncomfortable
				Armenia	Agree	34	8.8	Cons to PPE use_Too hot/humid		Primary school	No	8	22.2	Contact during parturition_Overalls		Yes	Agree	78	14.9	Cons to PPE use_Too hot/humid
				Armenia	Disagree	317	81.9	Cons to PPE use_Too hot/humid		Primary school	Yes	28	77.8	Contact during parturition_Overalls		Yes	Disagree	394	75.2	Cons to PPE use_Too hot/humid
				Armenia	Strongly agree	36	9.3	Cons to PPE use_Too hot/humid		Primary school	No	23	63.9	Contact during parturition_Gloves		Yes	Strongly agree	52	9.9	Cons to PPE use_Too hot/humid
										Primary school	Yes	13	36.1	Contact during parturition_Gloves
				Country	Level	N	Percent	Variable		Primary school	No	9	25	Contact with abortion materials_Overalls		Perception	Level	N	Percent	Variable
				Moldova	No	89	23.9	Contact with healthy animals_Overalls		Primary school	Yes	27	75	Contact with abortion materials_Overalls		No	No	43	23.5	Contact with healthy animals_Overalls
				Moldova	Yes	284	76.1	Contact with healthy animals_Overalls		Primary school	No	22	61.1	Contact with abortion materials_Gloves		No	Yes	140	76.5	Contact with healthy animals_Overalls
				Moldova	No	229	61.4	Contact with healthy animals_Gloves		Primary school	Yes	14	38.9	Contact with abortion materials_Gloves		No	No	117	63.9	Contact with healthy animals_Gloves
				Moldova	Yes	144	38.6	Contact with healthy animals_Gloves		Primary school	No	34	94.4	Cleaning surface/stable_Masks		No	Yes	66	36.1	Contact with healthy animals_Gloves
				Moldova	No	63	16.9	Contact with sick animals_Overalls		Primary school	Yes	2	5.6	Cleaning surface/stable_Masks		No	No	25	13.7	Contact with sick animals_Overalls
				Moldova	Yes	310	83.1	Contact with sick animals_Overalls		Primary school	No	25	69.4	Cleaning surface/stable_Gloves		No	Yes	158	86.3	Contact with sick animals_Overalls
				Moldova	No	173	46.4	Contact with sick animals_Gloves		Primary school	Yes	11	30.6	Cleaning surface/stable_Gloves		No	No	93	50.8	Contact with sick animals_Gloves
				Moldova	Yes	200	53.6	Contact with sick animals_Gloves		Primary school	Likely	21	58.3	Exposure through contact with sick animals		No	Yes	90	49.2	Contact with sick animals_Gloves
				Moldova	No	71	19	Contact with suspect animals_Overalls		Primary school	Unlikely	14	38.9	Exposure through contact with sick animals		No	No	30	16.4	Contact with suspect animals_Overalls
				Moldova	Yes	302	81	Contact with suspect animals_Overalls		Primary school	Very likely	1	2.8	Exposure through contact with sick animals		No	Yes	153	83.6	Contact with suspect animals_Overalls
				Moldova	No	188	50.4	Contact with suspect animals_Gloves		Primary school	Likely	21	58.3	Exposure through contact with animals suspected of disease		No	No	96	52.5	Contact with suspect animals_Gloves
				Moldova	Yes	185	49.6	Contact with suspect animals_Gloves		Primary school	Unlikely	15	41.7	Exposure through contact with animals suspected of disease		No	Yes	87	47.5	Contact with suspect animals_Gloves
				Moldova	No	143	38.3	Contact with dead animals_Gloves		Primary school	Likely	17	47.2	Exposure through Contact with dead animals/disposal of carcasses		No	No	82	44.8	Contact with dead animals_Gloves
				Moldova	Yes	230	61.7	Contact with dead animals_Gloves		Primary school	Unlikely	17	47.2	Exposure through Contact with dead animals/disposal of carcasses		No	Yes	101	55.2	Contact with dead animals_Gloves
				Moldova	No	61	16.4	Contact during parturition_Overalls		Primary school	Very likely	2	5.6	Exposure through Contact with dead animals/disposal of carcasses		No	No	24	13.1	Contact during parturition_Overalls
				Moldova	Yes	312	83.6	Contact during parturition_Overalls		Primary school	Likely	14	38.9	Exposure during parturition		No	Yes	159	86.9	Contact during parturition_Overalls
				Moldova	No	179	48	Contact during parturition_Gloves		Primary school	Unlikely	22	61.1	Exposure during parturition		No	No	91	49.7	Contact during parturition_Gloves
				Moldova	Yes	194	52	Contact during parturition_Gloves		Primary school	Likely	15	41.7	Exposure during Disposal of abortion material/stillbirths		No	Yes	92	50.3	Contact during parturition_Gloves
				Moldova	No	68	18.2	Contact with abortion materials_Overalls		Primary school	Unlikely	21	58.3	Exposure during Disposal of abortion material/stillbirths		No	No	25	13.7	Contact with abortion materials_Overalls
				Moldova	Yes	305	81.8	Contact with abortion materials_Overalls		Primary school	Agree	23	63.9	Use PPE_To protect others health		No	Yes	158	86.3	Contact with abortion materials_Overalls
				Moldova	No	155	41.6	Contact with abortion materials_Gloves		Primary school	Disagree	2	5.6	Use PPE_To protect others health		No	No	88	48.1	Contact with abortion materials_Gloves
				Moldova	Yes	218	58.4	Contact with abortion materials_Gloves		Primary school	Strongly agree	11	30.6	Use PPE_To protect others health		No	Yes	95	51.9	Contact with abortion materials_Gloves
				Moldova	No	349	93.6	Cleaning surface/stable_Masks		Primary school	Agree	5	13.9	Use PPE_I have health problems		No	No	169	92.3	Cleaning surface/stable_Masks
				Moldova	Yes	24	6.4	Cleaning surface/stable_Masks		Primary school	Disagree	27	75	Use PPE_I have health problems		No	Yes	14	7.7	Cleaning surface/stable_Masks
				Moldova	No	199	53.4	Cleaning surface/stable_Gloves		Primary school	Strongly agree	4	11.1	Use PPE_I have health problems		No	No	101	55.2	Cleaning surface/stable_Gloves
				Moldova	Yes	174	46.6	Cleaning surface/stable_Gloves		Primary school	Agree	6	16.7	Use PPE_I know of others who got infected		No	Yes	82	44.8	Cleaning surface/stable_Gloves
				Moldova	Likely	205	55	Exposure through contact with sick animals		Primary school	Disagree	26	72.2	Use PPE_I know of others who got infected		No	Likely	88	48.1	Exposure through contact with sick animals
				Moldova	Unlikely	118	31.6	Exposure through contact with sick animals		Primary school	Strongly agree	4	11.1	Use PPE_I know of others who got infected		No	Unlikely	90	49.2	Exposure through contact with sick animals
				Moldova	Very likely	50	13.4	Exposure through contact with sick animals		Primary school	Agree	11	30.6	Use PPE_The vet advised		No	Very likely	5	2.7	Exposure through contact with sick animals
				Moldova	Likely	200	53.6	Exposure through contact with animals suspected of disease		Primary school	Disagree	22	61.1	Use PPE_The vet advised		No	Likely	82	44.8	Exposure through contact with animals suspected of disease
				Moldova	Unlikely	126	33.8	Exposure through contact with animals suspected of disease		Primary school	Strongly agree	3	8.3	Use PPE_The vet advised		No	Unlikely	96	52.5	Exposure through contact with animals suspected of disease
				Moldova	Very likely	47	12.6	Exposure through contact with animals suspected of disease		Primary school	Agree	9	25	Use PPE_Friends/colleagues convinced me		No	Very likely	5	2.7	Exposure through contact with animals suspected of disease
				Moldova	Likely	165	44.2	Exposure through Contact with dead animals/disposal of carcasses		Primary school	Disagree	24	66.7	Use PPE_Friends/colleagues convinced me		No	Likely	62	33.9	Exposure through Contact with dead animals/disposal of carcasses
				Moldova	Unlikely	173	46.4	Exposure through Contact with dead animals/disposal of carcasses		Primary school	Strongly agree	3	8.3	Use PPE_Friends/colleagues convinced me		No	Unlikely	117	63.9	Exposure through Contact with dead animals/disposal of carcasses
				Moldova	Very likely	35	9.4	Exposure through Contact with dead animals/disposal of carcasses		Primary school	Agree	14	38.9	Use PPE_Prevent introducing diseases into the farm		No	Very likely	4	2.2	Exposure through Contact with dead animals/disposal of carcasses
				Moldova	Likely	145	38.9	Exposure during parturition		Primary school	Disagree	15	41.7	Use PPE_Prevent introducing diseases into the farm		No	Likely	50	27.3	Exposure during parturition
				Moldova	Unlikely	215	57.6	Exposure during parturition		Primary school	Strongly agree	7	19.4	Use PPE_Prevent introducing diseases into the farm		No	Unlikely	131	71.6	Exposure during parturition
				Moldova	Very likely	13	3.5	Exposure during parturition		Primary school	Agree	4	11.1	Use PPE_Animals I work with are infected with zoonosis		No	Very likely	2	1.1	Exposure during parturition
				Moldova	Likely	150	40.2	Exposure during Disposal of abortion material/stillbirths		Primary school	Disagree	30	83.3	Use PPE_Animals I work with are infected with zoonosis		No	Likely	55	30.1	Exposure during Disposal of abortion material/stillbirths
				Moldova	Unlikely	207	55.5	Exposure during Disposal of abortion material/stillbirths		Primary school	Strongly agree	2	5.6	Use PPE_Animals I work with are infected with zoonosis		No	Unlikely	126	68.9	Exposure during Disposal of abortion material/stillbirths
				Moldova	Very likely	16	4.3	Exposure during Disposal of abortion material/stillbirths		Primary school	Agree	13	36.1	Use PPE_Improve the health /welfare of animals		No	Very likely	2	1.1	Exposure during Disposal of abortion material/stillbirths
				Moldova	Agree	140	37.5	Use PPE_To protect others health		Primary school	Disagree	15	41.7	Use PPE_Improve the health /welfare of animals		No	Agree	62	33.9	Use PPE_To protect others health
				Moldova	Disagree	15	4	Use PPE_To protect others health		Primary school	Strongly agree	8	22.2	Use PPE_Improve the health /welfare of animals		No	Disagree	8	4.4	Use PPE_To protect others health
				Moldova	Strongly agree	218	58.4	Use PPE_To protect others health		Primary school	Agree	13	36.1	Use PPE_Improve animals productivity		No	Strongly agree	113	61.7	Use PPE_To protect others health
				Moldova	Agree	64	17.2	Use PPE_I have health problems		Primary school	Disagree	20	55.6	Use PPE_Improve animals productivity		No	Agree	21	11.5	Use PPE_I have health problems
				Moldova	Disagree	287	76.9	Use PPE_I have health problems		Primary school	Strongly agree	3	8.3	Use PPE_Improve animals productivity		No	Disagree	148	80.9	Use PPE_I have health problems
				Moldova	Strongly agree	22	5.9	Use PPE_I have health problems		Primary school	Agree	15	41.7	Use PPE_Recommended by regulations		No	Strongly agree	14	7.7	Use PPE_I have health problems
				Moldova	Agree	32	8.6	Use PPE_I know of others who got infected		Primary school	Disagree	19	52.8	Use PPE_Recommended by regulations		No	Agree	10	5.5	Use PPE_I know of others who got infected
				Moldova	Disagree	332	89	Use PPE_I know of others who got infected		Primary school	Strongly agree	2	5.6	Use PPE_Recommended by regulations		No	Disagree	167	91.3	Use PPE_I know of others who got infected
				Moldova	Strongly agree	9	2.4	Use PPE_I know of others who got infected		Primary school	Agree	16	44.4	Cons to PPE use_Expensive		No	Strongly agree	6	3.3	Use PPE_I know of others who got infected
				Moldova	Agree	142	38.1	Use PPE_The vet advised		Primary school	Disagree	19	52.8	Cons to PPE use_Expensive		No	Agree	52	28.4	Use PPE_The vet advised
				Moldova	Disagree	141	37.8	Use PPE_The vet advised		Primary school	Strongly agree	1	2.8	Cons to PPE use_Expensive		No	Disagree	80	43.7	Use PPE_The vet advised
				Moldova	Strongly agree	90	24.1	Use PPE_The vet advised		Primary school	Agree	11	30.6	Cons to PPE use_Difficult to use		No	Strongly agree	51	27.9	Use PPE_The vet advised
				Moldova	Agree	67	18	Use PPE_Friends/colleagues convinced me		Primary school	Disagree	25	69.4	Cons to PPE use_Difficult to use		No	Agree	29	15.8	Use PPE_Friends/colleagues convinced me
				Moldova	Disagree	292	78.3	Use PPE_Friends/colleagues convinced me		Primary school	Agree	13	36.1	Cons to PPE use_Time consuming		No	Disagree	149	81.4	Use PPE_Friends/colleagues convinced me
				Moldova	Strongly agree	14	3.8	Use PPE_Friends/colleagues convinced me		Primary school	Disagree	21	58.3	Cons to PPE use_Time consuming		No	Strongly agree	5	2.7	Use PPE_Friends/colleagues convinced me
				Moldova	Agree	131	35.1	Use PPE_Prevent introducing diseases into the farm		Primary school	Strongly agree	2	5.6	Cons to PPE use_Time consuming		No	Agree	52	28.4	Use PPE_Prevent introducing diseases into the farm
				Moldova	Disagree	100	26.8	Use PPE_Prevent introducing diseases into the farm		Primary school	Agree	16	44.4	Cons to PPE use_Uncomfortable		No	Disagree	48	26.2	Use PPE_Prevent introducing diseases into the farm
				Moldova	Strongly agree	142	38.1	Use PPE_Prevent introducing diseases into the farm		Primary school	Disagree	16	44.4	Cons to PPE use_Uncomfortable		No	Strongly agree	83	45.4	Use PPE_Prevent introducing diseases into the farm
				Moldova	Agree	45	12.1	Use PPE_Animals I work with are infected with zoonosis		Primary school	Strongly agree	4	11.1	Cons to PPE use_Uncomfortable		No	Agree	28	15.3	Use PPE_Animals I work with are infected with zoonosis
				Moldova	Disagree	308	82.6	Use PPE_Animals I work with are infected with zoonosis		Primary school	Agree	18	50	Cons to PPE use_Too hot/humid		No	Disagree	137	74.9	Use PPE_Animals I work with are infected with zoonosis
				Moldova	Strongly agree	20	5.4	Use PPE_Animals I work with are infected with zoonosis		Primary school	Disagree	14	38.9	Cons to PPE use_Too hot/humid		No	Strongly agree	18	9.8	Use PPE_Animals I work with are infected with zoonosis
				Moldova	Agree	104	27.9	Use PPE_Improve the health /welfare of animals		Primary school	Strongly agree	4	11.1	Cons to PPE use_Too hot/humid		No	Agree	44	24	Use PPE_Improve the health /welfare of animals
				Moldova	Disagree	126	33.8	Use PPE_Improve the health /welfare of animals								No	Disagree	54	29.5	Use PPE_Improve the health /welfare of animals
				Moldova	Strongly agree	143	38.3	Use PPE_Improve the health /welfare of animals		Education	Level	N	Percent	Variable		No	Strongly agree	85	46.4	Use PPE_Improve the health /welfare of animals
				Moldova	Agree	88	23.6	Use PPE_Improve animals productivity		Middle school	No	47	24.5	Contact with healthy animals_Overalls		No	Agree	41	22.4	Use PPE_Improve animals productivity
				Moldova	Disagree	165	44.2	Use PPE_Improve animals productivity		Middle school	Yes	145	75.5	Contact with healthy animals_Overalls		No	Disagree	72	39.3	Use PPE_Improve animals productivity
				Moldova	Strongly agree	120	32.2	Use PPE_Improve animals productivity		Middle school	No	125	65.1	Contact with healthy animals_Gloves		No	Strongly agree	70	38.3	Use PPE_Improve animals productivity
				Moldova	Agree	153	41	Use PPE_Recommended by regulations		Middle school	Yes	67	34.9	Contact with healthy animals_Gloves		No	Agree	67	36.6	Use PPE_Recommended by regulations
				Moldova	Disagree	135	36.2	Use PPE_Recommended by regulations		Middle school	No	32	16.7	Contact with sick animals_Overalls		No	Disagree	67	36.6	Use PPE_Recommended by regulations
				Moldova	Strongly agree	85	22.8	Use PPE_Recommended by regulations		Middle school	Yes	160	83.3	Contact with sick animals_Overalls		No	Strongly agree	49	26.8	Use PPE_Recommended by regulations
				Moldova	Agree	101	27.1	Cons to PPE use_Expensive		Middle school	No	101	52.6	Contact with sick animals_Gloves		No	Agree	57	31.1	Cons to PPE use_Expensive
				Moldova	Disagree	252	67.6	Cons to PPE use_Expensive		Middle school	Yes	91	47.4	Contact with sick animals_Gloves		No	Disagree	116	63.4	Cons to PPE use_Expensive
				Moldova	Strongly agree	20	5.4	Cons to PPE use_Expensive		Middle school	No	38	19.8	Contact with suspect animals_Overalls		No	Strongly agree	10	5.5	Cons to PPE use_Expensive
				Moldova	Agree	70	18.8	Cons to PPE use_Difficult to use		Middle school	Yes	154	80.2	Contact with suspect animals_Overalls		No	Agree	33	18	Cons to PPE use_Difficult to use
				Moldova	Disagree	287	76.9	Cons to PPE use_Difficult to use		Middle school	No	108	56.2	Contact with suspect animals_Gloves		No	Disagree	139	76	Cons to PPE use_Difficult to use
				Moldova	Strongly agree	16	4.3	Cons to PPE use_Difficult to use		Middle school	Yes	84	43.8	Contact with suspect animals_Gloves		No	Strongly agree	11	6	Cons to PPE use_Difficult to use
				Moldova	Agree	105	28.2	Cons to PPE use_Time consuming		Middle school	No	80	41.7	Contact with dead animals_Gloves		No	Agree	45	24.6	Cons to PPE use_Time consuming
				Moldova	Disagree	241	64.6	Cons to PPE use_Time consuming		Middle school	Yes	112	58.3	Contact with dead animals_Gloves		No	Disagree	122	66.7	Cons to PPE use_Time consuming
				Moldova	Strongly agree	27	7.2	Cons to PPE use_Time consuming		Middle school	No	30	15.6	Contact during parturition_Overalls		No	Strongly agree	16	8.7	Cons to PPE use_Time consuming
				Moldova	Agree	158	42.4	Cons to PPE use_Uncomfortable		Middle school	Yes	162	84.4	Contact during parturition_Overalls		No	Agree	81	44.3	Cons to PPE use_Uncomfortable
				Moldova	Disagree	173	46.4	Cons to PPE use_Uncomfortable		Middle school	No	100	52.1	Contact during parturition_Gloves		No	Disagree	80	43.7	Cons to PPE use_Uncomfortable
				Moldova	Strongly agree	42	11.3	Cons to PPE use_Uncomfortable		Middle school	Yes	92	47.9	Contact during parturition_Gloves		No	Strongly agree	22	12	Cons to PPE use_Uncomfortable
				Moldova	Agree	144	38.6	Cons to PPE use_Too hot/humid		Middle school	No	38	19.8	Contact with abortion materials_Overalls		No	Agree	82	44.8	Cons to PPE use_Too hot/humid
				Moldova	Disagree	177	47.5	Cons to PPE use_Too hot/humid		Middle school	Yes	154	80.2	Contact with abortion materials_Overalls		No	Disagree	76	41.5	Cons to PPE use_Too hot/humid
				Moldova	Strongly agree	52	13.9	Cons to PPE use_Too hot/humid		Middle school	No	87	45.3	Contact with abortion materials_Gloves		No	Strongly agree	25	13.7	Cons to PPE use_Too hot/humid
										Middle school	Yes	105	54.7	Contact with abortion materials_Gloves
										Middle school	No	175	91.1	Cleaning surface/stable_Masks		Perception	Level	N	Percent	Variable
										Middle school	Yes	17	8.9	Cleaning surface/stable_Masks		I do not know	No	17	32.1	Contact with healthy animals_Overalls
										Middle school	No	107	55.7	Cleaning surface/stable_Gloves		I do not know	Yes	36	67.9	Contact with healthy animals_Overalls
										Middle school	Yes	85	44.3	Cleaning surface/stable_Gloves		I do not know	No	40	75.5	Contact with healthy animals_Gloves
										Middle school	Likely	116	60.4	Exposure through contact with sick animals		I do not know	Yes	13	24.5	Contact with healthy animals_Gloves
										Middle school	Unlikely	54	28.1	Exposure through contact with sick animals		I do not know	No	17	32.1	Contact with sick animals_Overalls
										Middle school	Very likely	22	11.5	Exposure through contact with sick animals		I do not know	Yes	36	67.9	Contact with sick animals_Overalls
										Middle school	Likely	109	56.8	Exposure through contact with animals suspected of disease		I do not know	No	26	49.1	Contact with sick animals_Gloves
										Middle school	Unlikely	57	29.7	Exposure through contact with animals suspected of disease		I do not know	Yes	27	50.9	Contact with sick animals_Gloves
										Middle school	Very likely	26	13.5	Exposure through contact with animals suspected of disease		I do not know	No	15	28.3	Contact with suspect animals_Overalls
										Middle school	Likely	90	46.9	Exposure through Contact with dead animals/disposal of carcasses		I do not know	Yes	38	71.7	Contact with suspect animals_Overalls
										Middle school	Unlikely	85	44.3	Exposure through Contact with dead animals/disposal of carcasses		I do not know	No	31	58.5	Contact with suspect animals_Gloves
										Middle school	Very likely	17	8.9	Exposure through Contact with dead animals/disposal of carcasses		I do not know	Yes	22	41.5	Contact with suspect animals_Gloves
										Middle school	Likely	70	36.5	Exposure during parturition		I do not know	No	20	37.7	Contact with dead animals_Gloves
										Middle school	Unlikely	116	60.4	Exposure during parturition		I do not know	Yes	33	62.3	Contact with dead animals_Gloves
										Middle school	Very likely	6	3.1	Exposure during parturition		I do not know	No	14	26.4	Contact during parturition_Overalls
										Middle school	Likely	74	38.5	Exposure during Disposal of abortion material/stillbirths		I do not know	Yes	39	73.6	Contact during parturition_Overalls
										Middle school	Unlikely	109	56.8	Exposure during Disposal of abortion material/stillbirths		I do not know	No	28	52.8	Contact during parturition_Gloves
										Middle school	Very likely	9	4.7	Exposure during Disposal of abortion material/stillbirths		I do not know	Yes	25	47.2	Contact during parturition_Gloves
										Middle school	Agree	62	32.3	Use PPE_To protect others health		I do not know	No	14	26.4	Contact with abortion materials_Overalls
										Middle school	Disagree	7	3.6	Use PPE_To protect others health		I do not know	Yes	39	73.6	Contact with abortion materials_Overalls
										Middle school	Strongly agree	123	64.1	Use PPE_To protect others health		I do not know	No	23	43.4	Contact with abortion materials_Gloves
										Middle school	Agree	38	19.8	Use PPE_I have health problems		I do not know	Yes	30	56.6	Contact with abortion materials_Gloves
										Middle school	Disagree	138	71.9	Use PPE_I have health problems		I do not know	No	49	92.5	Cleaning surface/stable_Masks
										Middle school	Strongly agree	16	8.3	Use PPE_I have health problems		I do not know	Yes	4	7.5	Cleaning surface/stable_Masks
										Middle school	Agree	21	10.9	Use PPE_I know of others who got infected		I do not know	No	33	62.3	Cleaning surface/stable_Gloves
										Middle school	Disagree	163	84.9	Use PPE_I know of others who got infected		I do not know	Yes	20	37.7	Cleaning surface/stable_Gloves
										Middle school	Strongly agree	8	4.2	Use PPE_I know of others who got infected		I do not know	Likely	31	58.5	Exposure through contact with sick animals
										Middle school	Agree	81	42.2	Use PPE_The vet advised		I do not know	Unlikely	19	35.8	Exposure through contact with sick animals
										Middle school	Disagree	66	34.4	Use PPE_The vet advised		I do not know	Very likely	3	5.7	Exposure through contact with sick animals
										Middle school	Strongly agree	45	23.4	Use PPE_The vet advised		I do not know	Likely	33	62.3	Exposure through contact with animals suspected of disease
										Middle school	Agree	44	22.9	Use PPE_Friends/colleagues convinced me		I do not know	Unlikely	17	32.1	Exposure through contact with animals suspected of disease
										Middle school	Disagree	141	73.4	Use PPE_Friends/colleagues convinced me		I do not know	Very likely	3	5.7	Exposure through contact with animals suspected of disease
										Middle school	Strongly agree	7	3.6	Use PPE_Friends/colleagues convinced me		I do not know	Likely	25	47.2	Exposure through Contact with dead animals/disposal of carcasses
										Middle school	Agree	82	42.7	Use PPE_Prevent introducing diseases into the farm		I do not know	Unlikely	27	50.9	Exposure through Contact with dead animals/disposal of carcasses
										Middle school	Disagree	37	19.3	Use PPE_Prevent introducing diseases into the farm		I do not know	Very likely	1	1.9	Exposure through Contact with dead animals/disposal of carcasses
										Middle school	Strongly agree	73	38	Use PPE_Prevent introducing diseases into the farm		I do not know	Likely	19	35.8	Exposure during parturition
										Middle school	Agree	26	13.5	Use PPE_Animals I work with are infected with zoonosis		I do not know	Unlikely	34	64.2	Exposure during parturition
										Middle school	Disagree	149	77.6	Use PPE_Animals I work with are infected with zoonosis		I do not know	Likely	23	43.4	Exposure during Disposal of abortion material/stillbirths
										Middle school	Strongly agree	17	8.9	Use PPE_Animals I work with are infected with zoonosis		I do not know	Unlikely	30	56.6	Exposure during Disposal of abortion material/stillbirths
										Middle school	Agree	63	32.8	Use PPE_Improve the health /welfare of animals		I do not know	Agree	27	50.9	Use PPE_To protect others health
										Middle school	Disagree	49	25.5	Use PPE_Improve the health /welfare of animals		I do not know	Disagree	2	3.8	Use PPE_To protect others health
										Middle school	Strongly agree	80	41.7	Use PPE_Improve the health /welfare of animals		I do not know	Strongly agree	24	45.3	Use PPE_To protect others health
										Middle school	Agree	51	26.6	Use PPE_Improve animals productivity		I do not know	Agree	13	24.5	Use PPE_I have health problems
										Middle school	Disagree	74	38.5	Use PPE_Improve animals productivity		I do not know	Disagree	39	73.6	Use PPE_I have health problems
										Middle school	Strongly agree	67	34.9	Use PPE_Improve animals productivity		I do not know	Strongly agree	1	1.9	Use PPE_I have health problems
										Middle school	Agree	95	49.5	Use PPE_Recommended by regulations		I do not know	Agree	3	5.7	Use PPE_I know of others who got infected
										Middle school	Disagree	57	29.7	Use PPE_Recommended by regulations		I do not know	Disagree	50	94.3	Use PPE_I know of others who got infected
										Middle school	Strongly agree	40	20.8	Use PPE_Recommended by regulations		I do not know	Agree	25	47.2	Use PPE_The vet advised
										Middle school	Agree	56	29.2	Cons to PPE use_Expensive		I do not know	Disagree	22	41.5	Use PPE_The vet advised
										Middle school	Disagree	125	65.1	Cons to PPE use_Expensive		I do not know	Strongly agree	6	11.3	Use PPE_The vet advised
										Middle school	Strongly agree	11	5.7	Cons to PPE use_Expensive		I do not know	Agree	11	20.8	Use PPE_Friends/colleagues convinced me
										Middle school	Agree	33	17.2	Cons to PPE use_Difficult to use		I do not know	Disagree	41	77.4	Use PPE_Friends/colleagues convinced me
										Middle school	Disagree	147	76.6	Cons to PPE use_Difficult to use		I do not know	Strongly agree	1	1.9	Use PPE_Friends/colleagues convinced me
										Middle school	Strongly agree	12	6.2	Cons to PPE use_Difficult to use		I do not know	Agree	23	43.4	Use PPE_Prevent introducing diseases into the farm
										Middle school	Agree	51	26.6	Cons to PPE use_Time consuming		I do not know	Disagree	17	32.1	Use PPE_Prevent introducing diseases into the farm
										Middle school	Disagree	128	66.7	Cons to PPE use_Time consuming		I do not know	Strongly agree	13	24.5	Use PPE_Prevent introducing diseases into the farm
										Middle school	Strongly agree	13	6.8	Cons to PPE use_Time consuming		I do not know	Agree	7	13.2	Use PPE_Animals I work with are infected with zoonosis
										Middle school	Agree	75	39.1	Cons to PPE use_Uncomfortable		I do not know	Disagree	41	77.4	Use PPE_Animals I work with are infected with zoonosis
										Middle school	Disagree	95	49.5	Cons to PPE use_Uncomfortable		I do not know	Strongly agree	5	9.4	Use PPE_Animals I work with are infected with zoonosis
										Middle school	Strongly agree	22	11.5	Cons to PPE use_Uncomfortable		I do not know	Agree	19	35.8	Use PPE_Improve the health /welfare of animals
										Middle school	Agree	69	35.9	Cons to PPE use_Too hot/humid		I do not know	Disagree	21	39.6	Use PPE_Improve the health /welfare of animals
										Middle school	Disagree	97	50.5	Cons to PPE use_Too hot/humid		I do not know	Strongly agree	13	24.5	Use PPE_Improve the health /welfare of animals
										Middle school	Strongly agree	26	13.5	Cons to PPE use_Too hot/humid		I do not know	Agree	15	28.3	Use PPE_Improve animals productivity
																I do not know	Disagree	29	54.7	Use PPE_Improve animals productivity
										Education	Level	N	Percent	Variable		I do not know	Strongly agree	9	17	Use PPE_Improve animals productivity
										High school	No	41	13.6	Contact with healthy animals_Overalls		I do not know	Agree	21	39.6	Use PPE_Recommended by regulations
										High school	Yes	261	86.4	Contact with healthy animals_Overalls		I do not know	Disagree	22	41.5	Use PPE_Recommended by regulations
										High school	No	170	56.3	Contact with healthy animals_Gloves		I do not know	Strongly agree	10	18.9	Use PPE_Recommended by regulations
										High school	Yes	132	43.7	Contact with healthy animals_Gloves		I do not know	Agree	18	34	Cons to PPE use_Expensive
										High school	No	33	10.9	Contact with sick animals_Overalls		I do not know	Disagree	32	60.4	Cons to PPE use_Expensive
										High school	Yes	269	89.1	Contact with sick animals_Overalls		I do not know	Strongly agree	3	5.7	Cons to PPE use_Expensive
										High school	No	129	42.7	Contact with sick animals_Gloves		I do not know	Agree	14	26.4	Cons to PPE use_Difficult to use
										High school	Yes	173	57.3	Contact with sick animals_Gloves		I do not know	Disagree	36	67.9	Cons to PPE use_Difficult to use
										High school	No	34	11.3	Contact with suspect animals_Overalls		I do not know	Strongly agree	3	5.7	Cons to PPE use_Difficult to use
										High school	Yes	268	88.7	Contact with suspect animals_Overalls		I do not know	Agree	20	37.7	Cons to PPE use_Time consuming
										High school	No	129	42.7	Contact with suspect animals_Gloves		I do not know	Disagree	29	54.7	Cons to PPE use_Time consuming
										High school	Yes	173	57.3	Contact with suspect animals_Gloves		I do not know	Strongly agree	4	7.5	Cons to PPE use_Time consuming
										High school	No	90	29.8	Contact with dead animals_Gloves		I do not know	Agree	22	41.5	Cons to PPE use_Uncomfortable
										High school	Yes	212	70.2	Contact with dead animals_Gloves		I do not know	Disagree	22	41.5	Cons to PPE use_Uncomfortable
										High school	No	33	10.9	Contact during parturition_Overalls		I do not know	Strongly agree	9	17	Cons to PPE use_Uncomfortable
										High school	Yes	269	89.1	Contact during parturition_Overalls		I do not know	Agree	18	34	Cons to PPE use_Too hot/humid
										High school	No	87	28.8	Contact during parturition_Gloves		I do not know	Disagree	24	45.3	Cons to PPE use_Too hot/humid
										High school	Yes	215	71.2	Contact during parturition_Gloves		I do not know	Strongly agree	11	20.8	Cons to PPE use_Too hot/humid
										High school	No	32	10.6	Contact with abortion materials_Overalls
										High school	Yes	270	89.4	Contact with abortion materials_Overalls
										High school	No	64	21.2	Contact with abortion materials_Gloves
										High school	Yes	238	78.8	Contact with abortion materials_Gloves
										High school	No	180	59.6	Cleaning surface/stable_Masks
										High school	Yes	122	40.4	Cleaning surface/stable_Masks
										High school	No	80	26.5	Cleaning surface/stable_Gloves
										High school	Yes	222	73.5	Cleaning surface/stable_Gloves
										High school	Likely	247	81.8	Exposure through contact with sick animals
										High school	Unlikely	40	13.2	Exposure through contact with sick animals
										High school	Very likely	15	5	Exposure through contact with sick animals
										High school	Likely	234	77.5	Exposure through contact with animals suspected of disease
										High school	Unlikely	36	11.9	Exposure through contact with animals suspected of disease
										High school	Very likely	32	10.6	Exposure through contact with animals suspected of disease
										High school	Likely	235	77.8	Exposure through Contact with dead animals/disposal of carcasses
										High school	Unlikely	42	13.9	Exposure through Contact with dead animals/disposal of carcasses
										High school	Very likely	25	8.3	Exposure through Contact with dead animals/disposal of carcasses
										High school	Likely	235	77.8	Exposure during parturition
										High school	Unlikely	51	16.9	Exposure during parturition
										High school	Very likely	16	5.3	Exposure during parturition
										High school	Likely	241	79.8	Exposure during Disposal of abortion material/stillbirths
										High school	Unlikely	44	14.6	Exposure during Disposal of abortion material/stillbirths
										High school	Very likely	17	5.6	Exposure during Disposal of abortion material/stillbirths
										High school	Agree	89	29.5	Use PPE_To protect others health
										High school	Disagree	7	2.3	Use PPE_To protect others health
										High school	Strongly agree	206	68.2	Use PPE_To protect others health
										High school	Agree	17	5.6	Use PPE_I have health problems
										High school	Disagree	191	63.2	Use PPE_I have health problems
										High school	Strongly agree	94	31.1	Use PPE_I have health problems
										High school	Agree	30	9.9	Use PPE_I know of others who got infected
										High school	Disagree	176	58.3	Use PPE_I know of others who got infected
										High school	Strongly agree	96	31.8	Use PPE_I know of others who got infected
										High school	Agree	69	22.8	Use PPE_The vet advised
										High school	Disagree	127	42.1	Use PPE_The vet advised
										High school	Strongly agree	106	35.1	Use PPE_The vet advised
										High school	Agree	28	9.3	Use PPE_Friends/colleagues convinced me
										High school	Disagree	184	60.9	Use PPE_Friends/colleagues convinced me
										High school	Strongly agree	90	29.8	Use PPE_Friends/colleagues convinced me
										High school	Agree	68	22.5	Use PPE_Prevent introducing diseases into the farm
										High school	Disagree	38	12.6	Use PPE_Prevent introducing diseases into the farm
										High school	Strongly agree	196	64.9	Use PPE_Prevent introducing diseases into the farm
										High school	Agree	27	8.9	Use PPE_Animals I work with are infected with zoonosis
										High school	Disagree	105	34.8	Use PPE_Animals I work with are infected with zoonosis
										High school	Strongly agree	170	56.3	Use PPE_Animals I work with are infected with zoonosis
										High school	Agree	65	21.5	Use PPE_Improve the health /welfare of animals
										High school	Disagree	43	14.2	Use PPE_Improve the health /welfare of animals
										High school	Strongly agree	194	64.2	Use PPE_Improve the health /welfare of animals
										High school	Agree	65	21.5	Use PPE_Improve animals productivity
										High school	Disagree	53	17.5	Use PPE_Improve animals productivity
										High school	Strongly agree	184	60.9	Use PPE_Improve animals productivity
										High school	Agree	53	17.5	Use PPE_Recommended by regulations
										High school	Disagree	79	26.2	Use PPE_Recommended by regulations
										High school	Strongly agree	170	56.3	Use PPE_Recommended by regulations
										High school	Agree	21	7	Cons to PPE use_Expensive
										High school	Disagree	276	91.4	Cons to PPE use_Expensive
										High school	Strongly agree	5	1.7	Cons to PPE use_Expensive
										High school	Agree	30	9.9	Cons to PPE use_Difficult to use
										High school	Disagree	262	86.8	Cons to PPE use_Difficult to use
										High school	Strongly agree	10	3.3	Cons to PPE use_Difficult to use
										High school	Agree	40	13.2	Cons to PPE use_Time consuming
										High school	Disagree	247	81.8	Cons to PPE use_Time consuming
										High school	Strongly agree	15	5	Cons to PPE use_Time consuming
										High school	Agree	71	23.5	Cons to PPE use_Uncomfortable
										High school	Disagree	210	69.5	Cons to PPE use_Uncomfortable
										High school	Strongly agree	21	7	Cons to PPE use_Uncomfortable
										High school	Agree	49	16.2	Cons to PPE use_Too hot/humid
										High school	Disagree	227	75.2	Cons to PPE use_Too hot/humid
										High school	Strongly agree	26	8.6	Cons to PPE use_Too hot/humid
										Education	Level	N	Percent	Variable
										University degree	No	9	4.3	Contact with healthy animals_Overalls
										University degree	Yes	200	95.7	Contact with healthy animals_Overalls
										University degree	No	128	61.2	Contact with healthy animals_Gloves
										University degree	Yes	81	38.8	Contact with healthy animals_Gloves
										University degree	No	8	3.8	Contact with sick animals_Overalls
										University degree	Yes	201	96.2	Contact with sick animals_Overalls
										University degree	No	86	41.1	Contact with sick animals_Gloves
										University degree	Yes	123	58.9	Contact with sick animals_Gloves
										University degree	No	9	4.3	Contact with suspect animals_Overalls
										University degree	Yes	200	95.7	Contact with suspect animals_Overalls
										University degree	No	88	42.1	Contact with suspect animals_Gloves
										University degree	Yes	121	57.9	Contact with suspect animals_Gloves
										University degree	No	45	21.5	Contact with dead animals_Gloves
										University degree	Yes	164	78.5	Contact with dead animals_Gloves
										University degree	No	8	3.8	Contact during parturition_Overalls
										University degree	Yes	201	96.2	Contact during parturition_Overalls
										University degree	No	42	20.1	Contact during parturition_Gloves
										University degree	Yes	167	79.9	Contact during parturition_Gloves
										University degree	No	8	3.8	Contact with abortion materials_Overalls
										University degree	Yes	201	96.2	Contact with abortion materials_Overalls
										University degree	No	25	12	Contact with abortion materials_Gloves
										University degree	Yes	184	88	Contact with abortion materials_Gloves
										University degree	No	126	60.3	Cleaning surface/stable_Masks
										University degree	Yes	83	39.7	Cleaning surface/stable_Masks
										University degree	No	38	18.2	Cleaning surface/stable_Gloves
										University degree	Yes	171	81.8	Cleaning surface/stable_Gloves
										University degree	Likely	170	81.3	Exposure through contact with sick animals
										University degree	Unlikely	25	12	Exposure through contact with sick animals
										University degree	Very likely	14	6.7	Exposure through contact with sick animals
										University degree	Likely	153	73.2	Exposure through contact with animals suspected of disease
										University degree	Unlikely	16	7.7	Exposure through contact with animals suspected of disease
										University degree	Very likely	40	19.1	Exposure through contact with animals suspected of disease
										University degree	Likely	142	67.9	Exposure through Contact with dead animals/disposal of carcasses
										University degree	Unlikely	28	13.4	Exposure through Contact with dead animals/disposal of carcasses
										University degree	Very likely	39	18.7	Exposure through Contact with dead animals/disposal of carcasses
										University degree	Likely	147	70.3	Exposure during parturition
										University degree	Unlikely	34	16.3	Exposure during parturition
										University degree	Very likely	28	13.4	Exposure during parturition
										University degree	Likely	143	68.4	Exposure during Disposal of abortion material/stillbirths
										University degree	Unlikely	31	14.8	Exposure during Disposal of abortion material/stillbirths
										University degree	Very likely	35	16.7	Exposure during Disposal of abortion material/stillbirths
										University degree	Agree	33	15.8	Use PPE_To protect others health
										University degree	Disagree	2	1	Use PPE_To protect others health
										University degree	Strongly agree	174	83.3	Use PPE_To protect others health
										University degree	Agree	24	11.5	Use PPE_I have health problems
										University degree	Disagree	84	40.2	Use PPE_I have health problems
										University degree	Strongly agree	101	48.3	Use PPE_I have health problems
										University degree	Agree	25	12	Use PPE_I know of others who got infected
										University degree	Disagree	80	38.3	Use PPE_I know of others who got infected
										University degree	Strongly agree	104	49.8	Use PPE_I know of others who got infected
										University degree	Agree	46	22	Use PPE_The vet advised
										University degree	Disagree	43	20.6	Use PPE_The vet advised
										University degree	Strongly agree	120	57.4	Use PPE_The vet advised
										University degree	Agree	30	14.4	Use PPE_Friends/colleagues convinced me
										University degree	Disagree	85	40.7	Use PPE_Friends/colleagues convinced me
										University degree	Strongly agree	94	45	Use PPE_Friends/colleagues convinced me
										University degree	Agree	37	17.7	Use PPE_Prevent introducing diseases into the farm
										University degree	Disagree	12	5.7	Use PPE_Prevent introducing diseases into the farm
										University degree	Strongly agree	160	76.6	Use PPE_Prevent introducing diseases into the farm
										University degree	Agree	23	11	Use PPE_Animals I work with are infected with zoonosis
										University degree	Disagree	68	32.5	Use PPE_Animals I work with are infected with zoonosis
										University degree	Strongly agree	118	56.5	Use PPE_Animals I work with are infected with zoonosis
										University degree	Agree	37	17.7	Use PPE_Improve the health /welfare of animals
										University degree	Disagree	16	7.7	Use PPE_Improve the health /welfare of animals
										University degree	Strongly agree	156	74.6	Use PPE_Improve the health /welfare of animals
										University degree	Agree	35	16.7	Use PPE_Improve animals productivity
										University degree	Disagree	21	10	Use PPE_Improve animals productivity
										University degree	Strongly agree	153	73.2	Use PPE_Improve animals productivity
										University degree	Agree	64	30.6	Use PPE_Recommended by regulations
										University degree	Disagree	27	12.9	Use PPE_Recommended by regulations
										University degree	Strongly agree	118	56.5	Use PPE_Recommended by regulations
										University degree	Agree	17	8.1	Cons to PPE use_Expensive
										University degree	Disagree	190	90.9	Cons to PPE use_Expensive
										University degree	Strongly agree	2	1	Cons to PPE use_Expensive
										University degree	Agree	26	12.4	Cons to PPE use_Difficult to use
										University degree	Disagree	170	81.3	Cons to PPE use_Difficult to use
										University degree	Strongly agree	13	6.2	Cons to PPE use_Difficult to use
										University degree	Agree	28	13.4	Cons to PPE use_Time consuming
										University degree	Disagree	160	76.6	Cons to PPE use_Time consuming
										University degree	Strongly agree	21	10	Cons to PPE use_Time consuming
										University degree	Agree	56	26.8	Cons to PPE use_Uncomfortable
										University degree	Disagree	126	60.3	Cons to PPE use_Uncomfortable
										University degree	Strongly agree	27	12.9	Cons to PPE use_Uncomfortable
										University degree	Agree	38	18.2	Cons to PPE use_Too hot/humid
										University degree	Disagree	142	67.9	Cons to PPE use_Too hot/humid
										University degree	Strongly agree	29	13.9	Cons to PPE use_Too hot/humid
										Education	Level	N	Percent	Variable
										Postgraduate degree	No	2	11.1	Contact with healthy animals_Overalls
										Postgraduate degree	Yes	16	88.9	Contact with healthy animals_Overalls
										Postgraduate degree	No	4	22.2	Contact with healthy animals_Gloves
										Postgraduate degree	Yes	14	77.8	Contact with healthy animals_Gloves
										Postgraduate degree	No	1	5.6	Contact with sick animals_Overalls
										Postgraduate degree	Yes	17	94.4	Contact with sick animals_Overalls
										Postgraduate degree	No	1	5.6	Contact with sick animals_Gloves
										Postgraduate degree	Yes	17	94.4	Contact with sick animals_Gloves
										Postgraduate degree	No	1	5.6	Contact with suspect animals_Overalls
										Postgraduate degree	Yes	17	94.4	Contact with suspect animals_Overalls
										Postgraduate degree	No	1	5.6	Contact with suspect animals_Gloves
										Postgraduate degree	Yes	17	94.4	Contact with suspect animals_Gloves
										Postgraduate degree	No	2	11.1	Contact with dead animals_Gloves
										Postgraduate degree	Yes	16	88.9	Contact with dead animals_Gloves
										Postgraduate degree	No	1	5.6	Contact during parturition_Overalls
										Postgraduate degree	Yes	17	94.4	Contact during parturition_Overalls
										Postgraduate degree	No	1	5.6	Contact during parturition_Gloves
										Postgraduate degree	Yes	17	94.4	Contact during parturition_Gloves
										Postgraduate degree	Yes	18	100	Contact with abortion materials_Overalls
										Postgraduate degree	No	1	5.6	Contact with abortion materials_Gloves
										Postgraduate degree	Yes	17	94.4	Contact with abortion materials_Gloves
										Postgraduate degree	No	5	27.8	Cleaning surface/stable_Masks
										Postgraduate degree	Yes	13	72.2	Cleaning surface/stable_Masks
										Postgraduate degree	No	1	5.6	Cleaning surface/stable_Gloves
										Postgraduate degree	Yes	17	94.4	Cleaning surface/stable_Gloves
										Postgraduate degree	Likely	11	61.1	Exposure through contact with sick animals
										Postgraduate degree	Unlikely	2	11.1	Exposure through contact with sick animals
										Postgraduate degree	Very likely	5	27.8	Exposure through contact with sick animals
										Postgraduate degree	Likely	11	61.1	Exposure through contact with animals suspected of disease
										Postgraduate degree	Unlikely	2	11.1	Exposure through contact with animals suspected of disease
										Postgraduate degree	Very likely	5	27.8	Exposure through contact with animals suspected of disease
										Postgraduate degree	Likely	9	50	Exposure through Contact with dead animals/disposal of carcasses
										Postgraduate degree	Unlikely	5	27.8	Exposure through Contact with dead animals/disposal of carcasses
										Postgraduate degree	Very likely	4	22.2	Exposure through Contact with dead animals/disposal of carcasses
										Postgraduate degree	Likely	12	66.7	Exposure during parturition
										Postgraduate degree	Unlikely	4	22.2	Exposure during parturition
										Postgraduate degree	Very likely	2	11.1	Exposure during parturition
										Postgraduate degree	Likely	11	61.1	Exposure during Disposal of abortion material/stillbirths
										Postgraduate degree	Unlikely	5	27.8	Exposure during Disposal of abortion material/stillbirths
										Postgraduate degree	Very likely	2	11.1	Exposure during Disposal of abortion material/stillbirths
										Postgraduate degree	Agree	1	5.6	Use PPE_To protect others health
										Postgraduate degree	Strongly agree	17	94.4	Use PPE_To protect others health
										Postgraduate degree	Agree	1	5.6	Use PPE_I have health problems
										Postgraduate degree	Disagree	17	94.4	Use PPE_I have health problems
										Postgraduate degree	Agree	3	16.7	Use PPE_I know of others who got infected
										Postgraduate degree	Disagree	15	83.3	Use PPE_I know of others who got infected
										Postgraduate degree	Agree	1	5.6	Use PPE_The vet advised
										Postgraduate degree	Disagree	13	72.2	Use PPE_The vet advised
										Postgraduate degree	Strongly agree	4	22.2	Use PPE_The vet advised
										Postgraduate degree	Disagree	16	88.9	Use PPE_Friends/colleagues convinced me
										Postgraduate degree	Strongly agree	2	11.1	Use PPE_Friends/colleagues convinced me
										Postgraduate degree	Agree	3	16.7	Use PPE_Prevent introducing diseases into the farm
										Postgraduate degree	Disagree	1	5.6	Use PPE_Prevent introducing diseases into the farm
										Postgraduate degree	Strongly agree	14	77.8	Use PPE_Prevent introducing diseases into the farm
										Postgraduate degree	Agree	2	11.1	Use PPE_Animals I work with are infected with zoonosis
										Postgraduate degree	Disagree	3	16.7	Use PPE_Animals I work with are infected with zoonosis
										Postgraduate degree	Strongly agree	13	72.2	Use PPE_Animals I work with are infected with zoonosis
										Postgraduate degree	Agree	2	11.1	Use PPE_Improve the health /welfare of animals
										Postgraduate degree	Disagree	3	16.7	Use PPE_Improve the health /welfare of animals
										Postgraduate degree	Strongly agree	13	72.2	Use PPE_Improve the health /welfare of animals
										Postgraduate degree	Agree	2	11.1	Use PPE_Improve animals productivity
										Postgraduate degree	Disagree	3	16.7	Use PPE_Improve animals productivity
										Postgraduate degree	Strongly agree	13	72.2	Use PPE_Improve animals productivity
										Postgraduate degree	Agree	3	16.7	Use PPE_Recommended by regulations
										Postgraduate degree	Disagree	2	11.1	Use PPE_Recommended by regulations
										Postgraduate degree	Strongly agree	13	72.2	Use PPE_Recommended by regulations
										Postgraduate degree	Agree	1	5.6	Cons to PPE use_Expensive
										Postgraduate degree	Disagree	16	88.9	Cons to PPE use_Expensive
										Postgraduate degree	Strongly agree	1	5.6	Cons to PPE use_Expensive
										Postgraduate degree	Agree	1	5.6	Cons to PPE use_Difficult to use
										Postgraduate degree	Disagree	15	83.3	Cons to PPE use_Difficult to use
										Postgraduate degree	Strongly agree	2	11.1	Cons to PPE use_Difficult to use
										Postgraduate degree	Agree	1	5.6	Cons to PPE use_Time consuming
										Postgraduate degree	Disagree	15	83.3	Cons to PPE use_Time consuming
										Postgraduate degree	Strongly agree	2	11.1	Cons to PPE use_Time consuming
										Postgraduate degree	Agree	2	11.1	Cons to PPE use_Uncomfortable
										Postgraduate degree	Disagree	14	77.8	Cons to PPE use_Uncomfortable
										Postgraduate degree	Strongly agree	2	11.1	Cons to PPE use_Uncomfortable
										Postgraduate degree	Agree	3	16.7	Cons to PPE use_Too hot/humid
										Postgraduate degree	Disagree	13	72.2	Cons to PPE use_Too hot/humid
										Postgraduate degree	Strongly agree	2	11.1	Cons to PPE use_Too hot/humid

## Sheet: Veterinarians_biosecurity_MCA
Eta2				Country answers						Knowledge score on zoonosis (1-10)
Variable	Dimension	Eta2		Country	Level	N	Percent	Variable		Knowledge score zoonosis	Level	N	Percent	Variable
Frequency_wash_farm_clothes	1	0.518		Armenia	Daily	102	90.3	Frequency_wash_farm_clothes		1-4	Daily	23	69.7	Frequency_wash_farm_clothes
Frequency_wash_farm_clothes	2	1		Armenia	Weekly	11	9.7	Frequency_wash_farm_clothes		1-4	Rarely	1	3	Frequency_wash_farm_clothes
Place_wash_farm_clothes	1	0.518		Armenia	At home	111	98.2	Place_wash_farm_clothes		1-4	Weekly	9	27.3	Frequency_wash_farm_clothes
Place_wash_farm_clothes	2	0		Armenia	At work place	2	1.8	Place_wash_farm_clothes		1-4	At home	28	84.8	Place_wash_farm_clothes
										1-4	At work place	5	15.2	Place_wash_farm_clothes
				Country	Level	N	Percent	Variable
				Moldova	Daily	60	60	Frequency_wash_farm_clothes		Knowledge score zoonosis	Level	N	Percent	Variable
				Moldova	Rarely	2	2	Frequency_wash_farm_clothes		5-8	Daily	93	73.2	Frequency_wash_farm_clothes
				Moldova	Weekly	38	38	Frequency_wash_farm_clothes		5-8	Rarely	1	0.8	Frequency_wash_farm_clothes
				Moldova	At home	77	77	Place_wash_farm_clothes		5-8	Weekly	33	26	Frequency_wash_farm_clothes
				Moldova	At work place	23	23	Place_wash_farm_clothes		5-8	At home	111	87.4	Place_wash_farm_clothes
										5-8	At work place	16	12.6	Place_wash_farm_clothes
										Knowledge score zoonosis	Level	N	Percent	Variable
										9-10	Daily	46	86.8	Frequency_wash_farm_clothes
										9-10	Weekly	7	13.2	Frequency_wash_farm_clothes
										9-10	At home	49	92.5	Place_wash_farm_clothes
										9-10	At work place	4	7.5	Place_wash_farm_clothes

## Sheet: Veterinarian_PPE_MCA
Eta2				Country answers						Knowledge score on zoonosis (1-10)
Variable	Dimension	Eta2		Country	Level	N	Percent	Variable		Knowledge score zoonosis	Level	N	Percent	Variable
Contact with healthy animals_Masks	1	0.372		Armenia	No	97	85.8	Contact with healthy animals_Masks		1-4	No	23	69.7	Contact with healthy animals_Masks
Contact with healthy animals_Masks	2	0.22		Armenia	Yes	16	14.2	Contact with healthy animals_Masks		1-4	Yes	10	30.3	Contact with healthy animals_Masks
Contact with sick animals_Glasses	1	0.46		Armenia	No	111	98.2	Contact with sick animals_Glasses		1-4	No	25	75.8	Contact with sick animals_Glasses
Contact with sick animals_Glasses	2	0.12		Armenia	Yes	2	1.8	Contact with sick animals_Glasses		1-4	Yes	8	24.2	Contact with sick animals_Glasses
Contact with sick animals_Masks	1	0.531		Armenia	No	79	69.9	Contact with sick animals_Masks		1-4	No	12	36.4	Contact with sick animals_Masks
Contact with sick animals_Masks	2	0.139		Armenia	Yes	34	30.1	Contact with sick animals_Masks		1-4	Yes	21	63.6	Contact with sick animals_Masks
Contact with suspect animals_Glasses	1	0.509		Armenia	No	102	90.3	Contact with suspect animals_Glasses		1-4	No	20	60.6	Contact with suspect animals_Glasses
Contact with suspect animals_Glasses	2	0.088		Armenia	Yes	11	9.7	Contact with suspect animals_Glasses		1-4	Yes	13	39.4	Contact with suspect animals_Glasses
Contact with suspect animals_Masks	1	0.437		Armenia	No	69	61.1	Contact with suspect animals_Masks		1-4	No	10	30.3	Contact with suspect animals_Masks
Contact with suspect animals_Masks	2	0.121		Armenia	Yes	44	38.9	Contact with suspect animals_Masks		1-4	Yes	23	69.7	Contact with suspect animals_Masks
Contact postmortem examination_Glasses	1	0.519		Armenia	No	105	92.9	Contact postmortem examination_Glasses		1-4	No	20	60.6	Contact postmortem examination_Glasses
Contact postmortem examination_Glasses	2	0.156		Armenia	Yes	8	7.1	Contact postmortem examination_Glasses		1-4	Yes	13	39.4	Contact postmortem examination_Glasses
Contact postmortem examination_Masks	1	0.469		Armenia	No	69	61.1	Contact postmortem examination_Masks		1-4	No	9	27.3	Contact postmortem examination_Masks
Contact postmortem examination_Masks	2	0.094		Armenia	Yes	44	38.9	Contact postmortem examination_Masks		1-4	Yes	24	72.7	Contact postmortem examination_Masks
Contact with animal fluids_Glasses	1	0.577		Armenia	No	109	96.5	Contact with animal fluids_Glasses		1-4	No	23	69.7	Contact with animal fluids_Glasses
Contact with animal fluids_Glasses	2	0.122		Armenia	Yes	4	3.5	Contact with animal fluids_Glasses		1-4	Yes	10	30.3	Contact with animal fluids_Glasses
Contact with animal fluids_Masks	1	0.498		Armenia	No	72	63.7	Contact with animal fluids_Masks		1-4	No	11	33.3	Contact with animal fluids_Masks
Contact with animal fluids_Masks	2	0.135		Armenia	Yes	41	36.3	Contact with animal fluids_Masks		1-4	Yes	22	66.7	Contact with animal fluids_Masks
Contact during surgery_Glasses	1	0.529		Armenia	No	108	95.6	Contact during surgery_Glasses		1-4	No	23	69.7	Contact during surgery_Glasses
Contact during surgery_Glasses	2	0.061		Armenia	Yes	5	4.4	Contact during surgery_Glasses		1-4	Yes	10	30.3	Contact during surgery_Glasses
Contact during surgery_Masks	1	0.299		Armenia	No	48	42.5	Contact during surgery_Masks		1-4	No	11	33.3	Contact during surgery_Masks
Contact during surgery_Masks	2	0.048		Armenia	Yes	65	57.5	Contact during surgery_Masks		1-4	Yes	22	66.7	Contact during surgery_Masks
Contact during vaccination_Glasses	1	0.51		Armenia	No	110	97.3	Contact during vaccination_Glasses		1-4	No	27	81.8	Contact during vaccination_Glasses
Contact during vaccination_Glasses	2	0.084		Armenia	Yes	3	2.7	Contact during vaccination_Glasses		1-4	Yes	6	18.2	Contact during vaccination_Glasses
Contact during vaccination_Masks	1	0.518		Armenia	No	84	74.3	Contact during vaccination_Masks		1-4	No	17	51.5	Contact during vaccination_Masks
Contact during vaccination_Masks	2	0.201		Armenia	Yes	29	25.7	Contact during vaccination_Masks		1-4	Yes	16	48.5	Contact during vaccination_Masks
Contact during blood sampling_Glasses	1	0.535		Armenia	No	111	98.2	Contact during blood sampling_Glasses		1-4	No	26	78.8	Contact during blood sampling_Glasses
Contact during blood sampling_Glasses	2	0.113		Armenia	Yes	2	1.8	Contact during blood sampling_Glasses		1-4	Yes	7	21.2	Contact during blood sampling_Glasses
Contact during blood sampling_Masks	1	0.495		Armenia	No	84	74.3	Contact during blood sampling_Masks		1-4	No	17	51.5	Contact during blood sampling_Masks
Contact during blood sampling_Masks	2	0.233		Armenia	Yes	29	25.7	Contact during blood sampling_Masks		1-4	Yes	16	48.5	Contact during blood sampling_Masks
Contact during treatments_Glasses	1	0.493		Armenia	No	113	100	Contact during treatments_Glasses		1-4	No	28	84.8	Contact during treatments_Glasses
Contact during treatments_Glasses	2	0.134		Armenia	No	89	78.8	Contact during treatments_Masks		1-4	Yes	5	15.2	Contact during treatments_Glasses
Contact during treatments_Masks	1	0.501		Armenia	Yes	24	21.2	Contact during treatments_Masks		1-4	No	15	45.5	Contact during treatments_Masks
Contact during treatments_Masks	2	0.206		Armenia	No	111	98.2	Contact during parturition_Glasses		1-4	Yes	18	54.5	Contact during treatments_Masks
Contact during parturition_Glasses	1	0.466		Armenia	Yes	2	1.8	Contact during parturition_Glasses		1-4	No	28	84.8	Contact during parturition_Glasses
Contact during parturition_Glasses	2	0.151		Armenia	No	73	64.6	Contact during parturition_Masks		1-4	Yes	5	15.2	Contact during parturition_Glasses
Contact during parturition_Masks	1	0.418		Armenia	Yes	40	35.4	Contact during parturition_Masks		1-4	No	16	48.5	Contact during parturition_Masks
Contact during parturition_Masks	2	0.14		Armenia	No	107	94.7	Contact with abortion materials_Glasses		1-4	Yes	17	51.5	Contact during parturition_Masks
Contact with abortion materials_Glasses	1	0.529		Armenia	Yes	6	5.3	Contact with abortion materials_Glasses		1-4	No	22	66.7	Contact with abortion materials_Glasses
Contact with abortion materials_Glasses	2	0.147		Armenia	No	56	49.6	Contact with abortion materials_Masks		1-4	Yes	11	33.3	Contact with abortion materials_Glasses
Contact with abortion materials_Masks	1	0.411		Armenia	Yes	57	50.4	Contact with abortion materials_Masks		1-4	No	10	30.3	Contact with abortion materials_Masks
Contact with abortion materials_Masks	2	0.131		Armenia	No	106	93.8	Contact with dead animals_Glasses		1-4	Yes	23	69.7	Contact with abortion materials_Masks
Contact with dead animals_Glasses	1	0.561		Armenia	Yes	7	6.2	Contact with dead animals_Glasses		1-4	No	21	63.6	Contact with dead animals_Glasses
Contact with dead animals_Glasses	2	0.146		Armenia	No	44	38.9	Contact with dead animals_Masks		1-4	Yes	12	36.4	Contact with dead animals_Glasses
Contact with dead animals_Masks	1	0.345		Armenia	Yes	69	61.1	Contact with dead animals_Masks		1-4	No	8	24.2	Contact with dead animals_Masks
Contact with dead animals_Masks	2	0.098		Armenia	Likely	11	9.7	Exposed to disease through healthy animals		1-4	Yes	25	75.8	Contact with dead animals_Masks
Exposed to disease through healthy animals	1	0.235		Armenia	Unlikely	101	89.4	Exposed to disease through healthy animals		1-4	Likely	7	21.2	Exposed to disease through healthy animals
Exposed to disease through healthy animals	2	0.103		Armenia	Very likely	1	0.9	Exposed to disease through healthy animals		1-4	Unlikely	22	66.7	Exposed to disease through healthy animals
Exposed to disease through sick animals	1	0.013		Armenia	Likely	47	41.6	Exposed to disease through sick animals		1-4	Very likely	4	12.1	Exposed to disease through healthy animals
Exposed to disease through sick animals	2	0.015		Armenia	Unlikely	2	1.8	Exposed to disease through sick animals		1-4	Likely	13	39.4	Exposed to disease through sick animals
Use PPE_vets health	1	0.006		Armenia	Very likely	64	56.6	Exposed to disease through sick animals		1-4	Unlikely	1	3	Exposed to disease through sick animals
Use PPE_vets health	2	0.052		Armenia	Agree	32	28.3	Use PPE_vets health		1-4	Very likely	19	57.6	Exposed to disease through sick animals
Use PPE_vet has health problems	1	0.097		Armenia	Strongly agree	81	71.7	Use PPE_vets health		1-4	Agree	12	36.4	Use PPE_vets health
Use PPE_vet has health problems	2	0.173		Armenia	Agree	14	12.4	Use PPE_vet has health problems		1-4	Strongly agree	21	63.6	Use PPE_vets health
Use PPE_vet had previous experience with zoonosis	1	0.034		Armenia	Disagree	80	70.8	Use PPE_vet has health problems		1-4	Agree	6	18.2	Use PPE_vet has health problems
Use PPE_vet had previous experience with zoonosis	2	0.195		Armenia	Strongly agree	19	16.8	Use PPE_vet has health problems		1-4	Disagree	20	60.6	Use PPE_vet has health problems
				Armenia	Agree	6	5.3	Use PPE_vet had previous experience with zoonosis		1-4	Strongly agree	7	21.2	Use PPE_vet has health problems
				Armenia	Disagree	89	78.8	Use PPE_vet had previous experience with zoonosis		1-4	Agree	3	9.1	Use PPE_vet had previous experience with zoonosis
				Armenia	Strongly agree	18	15.9	Use PPE_vet had previous experience with zoonosis		1-4	Disagree	24	72.7	Use PPE_vet had previous experience with zoonosis
										1-4	Strongly agree	6	18.2	Use PPE_vet had previous experience with zoonosis
				Country	Level	N	Percent	Variable
				Moldova	No	66	66	Contact with healthy animals_Masks		Knowledge score zoonosis	Level	N	Percent	Variable
				Moldova	Yes	34	34	Contact with healthy animals_Masks		5-8	No	95	74.8	Contact with healthy animals_Masks
				Moldova	No	67	67	Contact with sick animals_Glasses		5-8	Yes	32	25.2	Contact with healthy animals_Masks
				Moldova	Yes	33	33	Contact with sick animals_Glasses		5-8	No	106	83.5	Contact with sick animals_Glasses
				Moldova	No	30	30	Contact with sick animals_Masks		5-8	Yes	21	16.5	Contact with sick animals_Glasses
				Moldova	Yes	70	70	Contact with sick animals_Masks		5-8	No	64	50.4	Contact with sick animals_Masks
				Moldova	No	55	55	Contact with suspect animals_Glasses		5-8	Yes	63	49.6	Contact with sick animals_Masks
				Moldova	Yes	45	45	Contact with suspect animals_Glasses		5-8	No	93	73.2	Contact with suspect animals_Glasses
				Moldova	No	21	21	Contact with suspect animals_Masks		5-8	Yes	34	26.8	Contact with suspect animals_Glasses
				Moldova	Yes	79	79	Contact with suspect animals_Masks		5-8	No	50	39.4	Contact with suspect animals_Masks
				Moldova	No	51	51	Contact postmortem examination_Glasses		5-8	Yes	77	60.6	Contact with suspect animals_Masks
				Moldova	Yes	49	49	Contact postmortem examination_Glasses		5-8	No	92	72.4	Contact postmortem examination_Glasses
				Moldova	No	17	17	Contact postmortem examination_Masks		5-8	Yes	35	27.6	Contact postmortem examination_Glasses
				Moldova	Yes	83	83	Contact postmortem examination_Masks		5-8	No	47	37	Contact postmortem examination_Masks
				Moldova	No	64	64	Contact with animal fluids_Glasses		5-8	Yes	80	63	Contact postmortem examination_Masks
				Moldova	Yes	36	36	Contact with animal fluids_Glasses		5-8	No	104	81.9	Contact with animal fluids_Glasses
				Moldova	No	31	31	Contact with animal fluids_Masks		5-8	Yes	23	18.1	Contact with animal fluids_Glasses
				Moldova	Yes	69	69	Contact with animal fluids_Masks		5-8	No	63	49.6	Contact with animal fluids_Masks
				Moldova	No	55	55	Contact during surgery_Glasses		5-8	Yes	64	50.4	Contact with animal fluids_Masks
				Moldova	Yes	45	45	Contact during surgery_Glasses		5-8	No	98	77.2	Contact during surgery_Glasses
				Moldova	No	21	21	Contact during surgery_Masks		5-8	Yes	29	22.8	Contact during surgery_Glasses
				Moldova	Yes	79	79	Contact during surgery_Masks		5-8	No	41	32.3	Contact during surgery_Masks
				Moldova	No	76	76	Contact during vaccination_Glasses		5-8	Yes	86	67.7	Contact during surgery_Masks
				Moldova	Yes	24	24	Contact during vaccination_Glasses		5-8	No	109	85.8	Contact during vaccination_Glasses
				Moldova	No	52	52	Contact during vaccination_Masks		5-8	Yes	18	14.2	Contact during vaccination_Glasses
				Moldova	Yes	48	48	Contact during vaccination_Masks		5-8	No	80	63	Contact during vaccination_Masks
				Moldova	No	74	74	Contact during blood sampling_Glasses		5-8	Yes	47	37	Contact during vaccination_Masks
				Moldova	Yes	26	26	Contact during blood sampling_Glasses		5-8	No	110	86.6	Contact during blood sampling_Glasses
				Moldova	No	46	46	Contact during blood sampling_Masks		5-8	Yes	17	13.4	Contact during blood sampling_Glasses
				Moldova	Yes	54	54	Contact during blood sampling_Masks		5-8	No	77	60.6	Contact during blood sampling_Masks
				Moldova	No	77	77	Contact during treatments_Glasses		5-8	Yes	50	39.4	Contact during blood sampling_Masks
				Moldova	Yes	23	23	Contact during treatments_Glasses		5-8	No	111	87.4	Contact during treatments_Glasses
				Moldova	No	50	50	Contact during treatments_Masks		5-8	Yes	16	12.6	Contact during treatments_Glasses
				Moldova	Yes	50	50	Contact during treatments_Masks		5-8	No	85	66.9	Contact during treatments_Masks
				Moldova	No	72	72	Contact during parturition_Glasses		5-8	Yes	42	33.1	Contact during treatments_Masks
				Moldova	Yes	28	28	Contact during parturition_Glasses		5-8	No	106	83.5	Contact during parturition_Glasses
				Moldova	No	40	40	Contact during parturition_Masks		5-8	Yes	21	16.5	Contact during parturition_Glasses
				Moldova	Yes	60	60	Contact during parturition_Masks		5-8	No	65	51.2	Contact during parturition_Masks
				Moldova	No	62	62	Contact with abortion materials_Glasses		5-8	Yes	62	48.8	Contact during parturition_Masks
				Moldova	Yes	38	38	Contact with abortion materials_Glasses		5-8	No	100	78.7	Contact with abortion materials_Glasses
				Moldova	No	31	31	Contact with abortion materials_Masks		5-8	Yes	27	21.3	Contact with abortion materials_Glasses
				Moldova	Yes	69	69	Contact with abortion materials_Masks		5-8	No	54	42.5	Contact with abortion materials_Masks
				Moldova	No	56	56	Contact with dead animals_Glasses		5-8	Yes	73	57.5	Contact with abortion materials_Masks
				Moldova	Yes	44	44	Contact with dead animals_Glasses		5-8	No	96	75.6	Contact with dead animals_Glasses
				Moldova	No	22	22	Contact with dead animals_Masks		5-8	Yes	31	24.4	Contact with dead animals_Glasses
				Moldova	Yes	78	78	Contact with dead animals_Masks		5-8	No	41	32.3	Contact with dead animals_Masks
				Moldova	Likely	32	32	Exposed to disease through healthy animals		5-8	Yes	86	67.7	Contact with dead animals_Masks
				Moldova	Unlikely	52	52	Exposed to disease through healthy animals		5-8	Likely	30	23.6	Exposed to disease through healthy animals
				Moldova	Very likely	16	16	Exposed to disease through healthy animals		5-8	Unlikely	87	68.5	Exposed to disease through healthy animals
				Moldova	Likely	51	51	Exposed to disease through sick animals		5-8	Very likely	10	7.9	Exposed to disease through healthy animals
				Moldova	Unlikely	9	9	Exposed to disease through sick animals		5-8	Likely	65	51.2	Exposed to disease through sick animals
				Moldova	Very likely	40	40	Exposed to disease through sick animals		5-8	Unlikely	8	6.3	Exposed to disease through sick animals
				Moldova	Agree	15	15	Use PPE_vets health		5-8	Very likely	54	42.5	Exposed to disease through sick animals
				Moldova	Strongly agree	85	85	Use PPE_vets health		5-8	Agree	30	23.6	Use PPE_vets health
				Moldova	Agree	27	27	Use PPE_vet has health problems		5-8	Strongly agree	97	76.4	Use PPE_vets health
				Moldova	Disagree	48	48	Use PPE_vet has health problems		5-8	Agree	26	20.5	Use PPE_vet has health problems
				Moldova	Strongly agree	25	25	Use PPE_vet has health problems		5-8	Disagree	80	63	Use PPE_vet has health problems
				Moldova	Agree	13	13	Use PPE_vet had previous experience with zoonosis		5-8	Strongly agree	21	16.5	Use PPE_vet has health problems
				Moldova	Disagree	63	63	Use PPE_vet had previous experience with zoonosis		5-8	Agree	14	11	Use PPE_vet had previous experience with zoonosis
				Moldova	Strongly agree	24	24	Use PPE_vet had previous experience with zoonosis		5-8	Disagree	92	72.4	Use PPE_vet had previous experience with zoonosis
										5-8	Strongly agree	21	16.5	Use PPE_vet had previous experience with zoonosis
										Knowledge score zoonosis	Level	N	Percent	Variable
										9-10	No	45	84.9	Contact with healthy animals_Masks
										9-10	Yes	8	15.1	Contact with healthy animals_Masks
										9-10	No	47	88.7	Contact with sick animals_Glasses
										9-10	Yes	6	11.3	Contact with sick animals_Glasses
										9-10	No	33	62.3	Contact with sick animals_Masks
										9-10	Yes	20	37.7	Contact with sick animals_Masks
										9-10	No	44	83	Contact with suspect animals_Glasses
										9-10	Yes	9	17	Contact with suspect animals_Glasses
										9-10	No	30	56.6	Contact with suspect animals_Masks
										9-10	Yes	23	43.4	Contact with suspect animals_Masks
										9-10	No	44	83	Contact postmortem examination_Glasses
										9-10	Yes	9	17	Contact postmortem examination_Glasses
										9-10	No	30	56.6	Contact postmortem examination_Masks
										9-10	Yes	23	43.4	Contact postmortem examination_Masks
										9-10	No	46	86.8	Contact with animal fluids_Glasses
										9-10	Yes	7	13.2	Contact with animal fluids_Glasses
										9-10	No	29	54.7	Contact with animal fluids_Masks
										9-10	Yes	24	45.3	Contact with animal fluids_Masks
										9-10	No	42	79.2	Contact during surgery_Glasses
										9-10	Yes	11	20.8	Contact during surgery_Glasses
										9-10	No	17	32.1	Contact during surgery_Masks
										9-10	Yes	36	67.9	Contact during surgery_Masks
										9-10	No	50	94.3	Contact during vaccination_Glasses
										9-10	Yes	3	5.7	Contact during vaccination_Glasses
										9-10	No	39	73.6	Contact during vaccination_Masks
										9-10	Yes	14	26.4	Contact during vaccination_Masks
										9-10	No	49	92.5	Contact during blood sampling_Glasses
										9-10	Yes	4	7.5	Contact during blood sampling_Glasses
										9-10	No	36	67.9	Contact during blood sampling_Masks
										9-10	Yes	17	32.1	Contact during blood sampling_Masks
										9-10	No	51	96.2	Contact during treatments_Glasses
										9-10	Yes	2	3.8	Contact during treatments_Glasses
										9-10	No	39	73.6	Contact during treatments_Masks
										9-10	Yes	14	26.4	Contact during treatments_Masks
										9-10	No	49	92.5	Contact during parturition_Glasses
										9-10	Yes	4	7.5	Contact during parturition_Glasses
										9-10	No	32	60.4	Contact during parturition_Masks
										9-10	Yes	21	39.6	Contact during parturition_Masks
										9-10	No	47	88.7	Contact with abortion materials_Glasses
										9-10	Yes	6	11.3	Contact with abortion materials_Glasses
										9-10	No	23	43.4	Contact with abortion materials_Masks
										9-10	Yes	30	56.6	Contact with abortion materials_Masks
										9-10	No	45	84.9	Contact with dead animals_Glasses
										9-10	Yes	8	15.1	Contact with dead animals_Glasses
										9-10	No	17	32.1	Contact with dead animals_Masks
										9-10	Yes	36	67.9	Contact with dead animals_Masks
										9-10	Likely	6	11.3	Exposed to disease through healthy animals
										9-10	Unlikely	44	83	Exposed to disease through healthy animals
										9-10	Very likely	3	5.7	Exposed to disease through healthy animals
										9-10	Likely	20	37.7	Exposed to disease through sick animals
										9-10	Unlikely	2	3.8	Exposed to disease through sick animals
										9-10	Very likely	31	58.5	Exposed to disease through sick animals
										9-10	Agree	5	9.4	Use PPE_vets health
										9-10	Strongly agree	48	90.6	Use PPE_vets health
										9-10	Agree	9	17	Use PPE_vet has health problems
										9-10	Disagree	28	52.8	Use PPE_vet has health problems
										9-10	Strongly agree	16	30.2	Use PPE_vet has health problems
										9-10	Agree	2	3.8	Use PPE_vet had previous experience with zoonosis
										9-10	Disagree	36	67.9	Use PPE_vet had previous experience with zoonosis
										9-10	Strongly agree	15	28.3	Use PPE_vet had previous experience with zoonosis
